# Supplementary material for: Annexin A5 is the Most Abundant Membrane-Associated Protein in Stereocilia but is Dispensable for Hair-Bundle Development and Function
Source: Sci Rep. 2016 Jun 2;6:27221. doi: 10.1038/srep27221 (PMC4890179; doi:10.1038/srep27221)
Supplement: Supplementary Dataset S1 [file srep27221-s2.xls]

## Sheet: 1 Read me
File:	Supplementary Table S1 WT vs Anxa5-KO.xlsx
In support of:	Krey et al. "Annexin A5 is the Most-Abundant Membrane-Associated Protein in Stereocilia but is Dispensable for Hair-Bundle Development and Function"
General comments:	Master data file for processed data. SEQUEST/PAW output was processed further in "Data" sheet.
Tabs:	Label	Description
	1	Read me	The present sheet
	2	Data	All data
Samples:	Source	Sample name	RAW data file names
	P21-P25 wild-type (C57BL/6J) mouse utricles (10)	GILL_ANXA5_WT_utr1	GILL-186_ANXA5_WT_utr1_75umx25cmx1pt7um_300nLmin_240min_20160228_VE2.raw
	P21-P25 wild-type (C57BL/6J) mouse utricles (10)	GILL_ANXA5_WT_utr2	GILL-186_ANXA5_WT_utr2_75umx25cmx1pt7um_300nLmin_240min_20160228_VE2.raw
	P21-P25 wild-type (C57BL/6J) mouse utricles (10)	GILL_ANXA5_WT_utr3	GILL-186_ANXA5_WT_utr3_75umx25cmx1pt7um_300nLmin_240min_20160228_VE2.raw
	P21-P25 wild-type (C57BL/6J) mouse utricles (10)	GILL_ANXA5_WT_utr4	GILL-186_ANXA5_WT_utr4_75umx25cmx1pt7um_300nLmin_240min_20160228_VE2.raw
	P21-P25 Anxa5-null (C57BL/6J) mouse utricles (10)	GILL_ANXA5_KO_utr1	GILL-186_ANXA5_KO_utr1_75umx25cmx1pt7um_300nLmin_240min_20160228_VE2.raw
	P21-P25 Anxa5-null (C57BL/6J) mouse utricles (10)	GILL_ANXA5_KO_utr2	GILL-186_ANXA5_KO_utr2_75umx25cmx1pt7um_300nLmin_240min_20160228_VE2.raw
	P21-P25 Anxa5-null (C57BL/6J) mouse utricles (10)	GILL_ANXA5_KO_utr3	GILL-186_ANXA5_KO_utr3_75umx25cmx1pt7um_300nLmin_240min_20160228_VE2.raw
	P21-P25 Anxa5-null (C57BL/6J) mouse utricles (10)	GILL_ANXA5_KO_utr4	GILL-186_ANXA5_KO_utr4_75umx25cmx1pt7um_300nLmin_240min_20160228_VE2.raw
	P21-P25 wild-type (C57BL/6J) mouse hair bundles (32)	PPG1129 AN5WT1 WT_A	PPG1129_AN5WT1-1_10ng_75um_95min_20120301_VE2.raw; PPG1129_AN5WT1-2_10ng_75um_95min_20120301_VE2.raw; PPG1129_AN5WT1-3_10ng_75um_95min_20120301_VE2.raw; PPG1129_AN5WT1-4_10ng_75um_95min_20120301_VE2.raw; PPG1129_AN5WT1-5_10ng_75um_95min_20120301_VE2.raw; PPG1129_AN5WT1-6_10ng_75um_95min_20120301_VE2.raw
	P21-P25 wild-type (C57BL/6J) mouse hair bundles (32)	PPG1129 AN5WT2 WT_B	PPG1129_AN5WT2-1_10ng_75um_140min_20120303_VE2.raw; PPG1129_AN5WT2-2_10ng_75um_140min_20120303_VE2.raw; PPG1129_AN5WT2-3_10ng_75um_140min_20120303_VE2.raw; PPG1129_AN5WT2-4_10ng_75um_140min_20120303_VE2.raw; PPG1129_AN5WT2-5_10ng_75um_140min_20120303_VE2.raw; PPG1129_AN5WT2-6_10ng_75um_140min_20120303_VE2.raw
	P21-P25 wild-type (C57BL/6J) mouse hair bundles (32)	PPG1129 AN5WT4 WT_C	PPG1129_AN5WT4-1_10ng_75um_140min_20120306_VE2.raw; PPG1129_AN5WT4-2_10ng_75um_140min_20120306_VE2.raw; PPG1129_AN5WT4-3_10ng_75um_140min_20120306_VE2.raw; PPG1129_AN5WT4-4_10ng_75um_140min_20120306_VE2.raw; PPG1129_AN5WT4-5_10ng_75um_140min_20120306_VE2.raw; PPG1129_AN5WT4-6_10ng_75um_140min_20120306_VE2.raw
	P21-P25 Anxa5-null (C57BL/6J) mouse hair bundles (32)	PPG1129 AN5KO1 KO_A	PPG1129_AN5KO1-1_10ng_75um_140min_20120229_VE2.raw; PPG1129_AN5KO1-2_10ng_75um_140min_20120229_VE2.raw; PPG1129_AN5KO1-3_10ng_75um_140min_20120229_VE2.raw; PPG1129_AN5KO1-4_10ng_75um_140min_20120229_VE2.raw; PPG1129_AN5KO1-5_10ng_75um_140min_20120229_VE2.raw; PPG1129_AN5KO1-6_10ng_75um_140min_20120229_VE2.raw
	P21-P25 Anxa5-null (C57BL/6J) mouse hair bundles (32)	PPG1129 AN5KO2 KO_B	PPG1129_AN5KO2-1_10ng_75um_140min_20120302_VE2.raw; PPG1129_AN5KO2-2_10ng_75um_140min_20120302_VE2.raw; PPG1129_AN5KO2-3_10ng_75um_140min_20120302_VE2.raw; PPG1129_AN5KO2-4_10ng_75um_140min_20120302_VE2.raw; PPG1129_AN5KO2-5_10ng_75um_140min_20120302_VE2.raw; PPG1129_AN5KO2-6_10ng_75um_140min_20120302_VE2.raw
	P21-P25 Anxa5-null (C57BL/6J) mouse hair bundles (32)	PPG1129 AN5KO4 KO_C	PPG1129_AN5KO4-1_10ng_75um_140min_20120305_VE2.raw; PPG1129_AN5KO4-2_10ng_75um_140min_20120305_VE2.raw; PPG1129_AN5KO4-3_10ng_75um_140min_20120305_VE2.raw; PPG1129_AN5KO4-4_10ng_75um_140min_20120305_VE2.raw; PPG1129_AN5KO4-5_10ng_75um_140min_20120305_VE2.raw; PPG1129_AN5KO4-6_10ng_75um_140min_20120305_VE2.raw
Column Headers:	#	Header	Description	Hidden?
	1	Accession	Ensembl protein identifier or protein group	No
	2	Identical	Fully redundant proteins having indistinguishable peptide sets (isoleucine and leucine considered the same)	Yes
	3	Similar	Nearly identical peptide sets with insufficient unique peptide evidence to keep separate (pseudo redundant and pseudo subset; extension of basic parsimony principles)	Yes
	4	OtherLoci	The union of all protein accessions that have any peptides in common with the respective peptide set	Yes
	5	MW	Predicted molecular weight	No
	6	Description	Descriptive name for protein or protein group	No
	7	Symbol	Symbol for protein or protein group	No
	8	GILL_ANXA5_WT_utr1	Intensity	Yes
	9	GILL_ANXA5_WT_utr2	Intensity	Yes
	10	GILL_ANXA5_WT_utr3	Intensity	Yes
	11	GILL_ANXA5_WT_utr4	Intensity	Yes
	12	GILL_ANXA5_KO_utr1	Intensity	Yes
	13	GILL_ANXA5_KO_utr2	Intensity	Yes
	14	GILL_ANXA5_KO_utr3	Intensity	Yes
	15	GILL_ANXA5_KO_utr4	Intensity	Yes
	16	PPG1129_AN5WT1	Intensity	Yes
	17	PPG1129_AN5WT2	Intensity	Yes
	18	PPG1129_AN5WT4	Intensity	Yes
	19	PPG1129_AN5KO1	Intensity	Yes
	20	PPG1129_AN5KO2	Intensity	Yes
	21	PPG1129_AN5KO4	Intensity	Yes
	22	Intensity UTR WT 1	Intensity, with blanks substituted for zero values	Yes
	23	Intensity UTR WT 2	Intensity, with blanks substituted for zero values	Yes
	24	Intensity UTR WT 3	Intensity, with blanks substituted for zero values	Yes
	25	Intensity UTR WT 4	Intensity, with blanks substituted for zero values	Yes
	26	Intensity UTR KO 1	Intensity, with blanks substituted for zero values	Yes
	27	Intensity UTR KO 2	Intensity, with blanks substituted for zero values	Yes
	28	Intensity UTR KO 3	Intensity, with blanks substituted for zero values	Yes
	29	Intensity UTR KO 4	Intensity, with blanks substituted for zero values	Yes
	30	Intensity BUN WT 1	Intensity, with blanks substituted for zero values	Yes
	31	Intensity BUN WT 2	Intensity, with blanks substituted for zero values	Yes
	32	Intensity BUN WT 3	Intensity, with blanks substituted for zero values	Yes
	33	Intensity BUN KO 1	Intensity, with blanks substituted for zero values	Yes
	34	Intensity BUN KO 2	Intensity, with blanks substituted for zero values	Yes
	35	Intensity BUN KO 3	Intensity, with blanks substituted for zero values	Yes
	36	i/MW UTR WT 1	Intensity divided by protein MW	Yes
	37	i/MW UTR WT 2	Intensity divided by protein MW	Yes
	38	i/MW UTR WT 3	Intensity divided by protein MW	Yes
	39	i/MW UTR WT 4	Intensity divided by protein MW	Yes
	40	i/MW UTR KO 1	Intensity divided by protein MW	Yes
	41	i/MW UTR KO 2	Intensity divided by protein MW	Yes
	42	i/MW UTR KO 3	Intensity divided by protein MW	Yes
	43	i/MW UTR KO 4	Intensity divided by protein MW	Yes
	44	i/MW BUN WT 1	Intensity divided by protein MW	Yes
	45	i/MW BUN WT 2	Intensity divided by protein MW	Yes
	46	i/MW BUN WT 3	Intensity divided by protein MW	Yes
	47	i/MW BUN KO 1	Intensity divided by protein MW	Yes
	48	i/MW BUN KO 2	Intensity divided by protein MW	Yes
	49	i/MW BUN KO 3	Intensity divided by protein MW	Yes
	50	ir UTR WT 1	Normalized molar intensity (i/MW / (sum of all i/MW)	Yes
	51	ir UTR WT 2	Normalized molar intensity (i/MW / (sum of all i/MW)	Yes
	52	ir UTR WT 3	Normalized molar intensity (i/MW / (sum of all i/MW)	Yes
	53	ir UTR WT 4	Normalized molar intensity (i/MW / (sum of all i/MW)	Yes
	54	ir UTR KO 1	Normalized molar intensity (i/MW / (sum of all i/MW)	Yes
	55	ir UTR KO 2	Normalized molar intensity (i/MW / (sum of all i/MW)	Yes
	56	ir UTR KO 3	Normalized molar intensity (i/MW / (sum of all i/MW)	Yes
	57	ir UTR KO 4	Normalized molar intensity (i/MW / (sum of all i/MW)	Yes
	58	ir BUN WT 1	Normalized molar intensity (i/MW / (sum of all i/MW)	Yes
	59	ir BUN WT 2	Normalized molar intensity (i/MW / (sum of all i/MW)	Yes
	60	ir BUN WT 3	Normalized molar intensity (i/MW / (sum of all i/MW)	Yes
	61	ir BUN KO 1	Normalized molar intensity (i/MW / (sum of all i/MW)	Yes
	62	ir BUN KO 2	Normalized molar intensity (i/MW / (sum of all i/MW)	Yes
	63	ir BUN KO 3	Normalized molar intensity (i/MW / (sum of all i/MW)	Yes
	64	UTR WT count	# runs protein identified in WT samples (utricles)	No
	65	UTR WT average	Mean for all WT runs (utricles)	No
	66	UTR WT SEM	Standard error for all WT runs (utricles)	No
	67	UTR KO count	# runs protein identified in KO samples (utricles)	No
	68	UTR KO average	Mean for all KO runs (utricles)	No
	69	UTR KO SEM	Standard error for all KO runs (utricles)	No
	70	UTR KO/WT	Mean for all KO runs / Mean for all WT runs (utricles)	No
	71	UTR KO/WT SEM	Standard error for KO/WT (utricles)	No
	72	UTR FC	Fold-change (utricles)	No
	73	UTR log2FC	Log2 fold-change (utricles)	No
	74	UTR T	Empirical Bayes T statistics for coefficient (utricles)	No
	75	UTR p-value	p-value (utricles)	No
	76	UTR FDR-adjusted p-value	p-value, adjusted for multiple tests (utricles)	No
	77	BUN WT count	# runs protein identified in WT samples (hair bundles)	No
	78	BUN WT average	Mean for all WT runs (hair bundles)	No
	79	BUN WT SEM	Standard error for all WT runs (hair bundles)	No
	80	BUN KO count	# runs protein identified in KO samples (hair bundles)	No
	81	BUN KO average	Mean for all KO runs (hair bundles)	No
	82	BUN KO SEM	Standard error for all KO runs (hair bundles)	No
	83	BUN KO/WT	Mean for all KO runs / Mean for all WT runs (hair bundles)	No
	84	BUN KO/WT SEM	Standard error for KO/WT (hair bundles)	No

## Sheet: 2 Data
																																			33288.4	33959.4	22640.2	25465.3	33423.6	40355.5	23609.8	22856.5	7182.32	6290.65	6758.06	10583.9	7911.95	5329.54	1
Accession	Identical	Similar	OtherLoci	MW	Description	Symbol	GILL_ANXA5_KO_utr1	GILL_ANXA5_KO_utr2	GILL_ANXA5_KO_utr3	GILL_ANXA5_KO_utr4	GILL_ANXA5_WT_utr1	GILL_ANXA5_WT_utr2	GILL_ANXA5_WT_utr3	GILL_ANXA5_WT_utr4	PPG1129_AN5KO1	PPG1129_AN5KO2	PPG1129_AN5KO4	PPG1129_AN5WT1	PPG1129_AN5WT2	PPG1129_AN5WT4	Intensity UTR WT 1	Intensity UTR WT 2	Intensity UTR WT 3	Intensity UTR WT 4	Intensity UTR KO 1	Intensity UTR KO 2	Intensity UTR KO 3	Intensity UTR KO 4	Intensity BUN WT 1	Intensity BUN WT 2	Intensity BUN WT 3	Intensity BUN KO 1	Intensity BUN KO 2	Intensity BUN KO 3	i/MW UTR WT 1	i/MW UTR WT 2	i/MW UTR WT 3	i/MW UTR WT 4	i/MW UTR KO 1	i/MW UTR KO 2	i/MW UTR KO 3	i/MW UTR KO 4	i/MW BUN WT 1	i/MW BUN WT 2	i/MW BUN WT 3	i/MW BUN KO 1	i/MW BUN KO 2	i/MW BUN KO 3	ir UTR WT 1
ENSMUSP00000071486_family	^	ENSMUSP00000071486&ENSMUSP00000034453&ENSMUSP00000052086	^	41794	Family {Actin, gamma, cytoplasmic 1}	ACTG1; ACTA1; ACTBL2	1.08773e+08	1.0363e+08	2.201e+07	4.19885e+07	2.41481e+07	3.84295e+07	2.37037e+07	3.36711e+07	210970779	167106673	1.38046e+08	3.03997e+08	1.84701e+08	1.34444e+08	2.41481e+07	3.84295e+07	2.37037e+07	3.36711e+07	1.08773e+08	1.0363e+08	2.201e+07	4.19885e+07	210970779	167106673	1.38046e+08	3.03997e+08	1.84701e+08	1.34444e+08	577.788	919.497	567.157	805.643	2602.6	2479.55	526.632	1004.65	5047.87	3998.34	3303.01	7273.7	4419.31	3216.82	0.017357
ENSMUSP00000091317_family	^	ENSMUSP00000091317&ENSMUSP00000033547&ENSMUSP00000116271	^	70409	Family {Plastin 1 (I-isoform)}	PLS1; PLS3; LCP1	1.80904e+06	3.35777e+06	1.21866e+06	3.8088e+06	2.48742e+06	1.12502e+06	239319	1.15839e+06	1.97282e+07	1.24412e+07	2.40557e+07	2.81192e+07	1.78121e+07	2.01755e+07	2.48742e+06	1.12502e+06	239319	1.15839e+06	1.80904e+06	3.35777e+06	1.21866e+06	3.8088e+06	1.97282e+07	1.24412e+07	2.40557e+07	2.81192e+07	1.78121e+07	2.01755e+07	35.3282	15.9784	3.39898	16.4524	25.6933	47.6895	17.3083	54.0953	280.194	176.699	341.657	399.369	252.981	286.547	0.00106128
ENSMUSP00000029266	^	^	^	35753	Annexin A5	ANXA5	0	0	0	0	1.23685e+07	1.21477e+07	6.30081e+06	1.30732e+07	7.86252e+06	4.98621e+06	1.18576e+07	0	0	0	1.23685e+07	1.21477e+07	6.30081e+06	1.30732e+07					7.86252e+06	4.98621e+06	1.18576e+07				345.944	339.767	176.232	365.654					219.912	139.463	331.653				0.0103923
ENSMUSP00000085006 (+12)	ENSMUSP00000085006&ENSMUSP00000100029&ENSMUSP00000100030&ENSMUSP00000100032&ENSMUSP00000100033&ENSMUSP00000100036&ENSMUSP00000100037&ENSMUSP00000100042&ENSMUSP00000100044&ENSMUSP00000100048&ENSMUSP00000100546&ENSMUSP00000129930&ENSMUSP00000136357	^	^	11368	Histone cluster 1, H4j	HIST1H4J	8.09707e+07	1.209e+08	8.1184e+07	4.80162e+07	8.34946e+07	8.55447e+07	6.46878e+07	4.94241e+07	2.57367e+06	979950	3.47989e+06	588295	2.11361e+06	1.74122e+06	8.34946e+07	8.55447e+07	6.46878e+07	4.94241e+07	8.09707e+07	1.209e+08	8.1184e+07	4.80162e+07	2.57367e+06	979950	3.47989e+06	588295	2.11361e+06	1.74122e+06	7344.7	7525.04	5690.34	4347.65	7122.69	10635.1	7141.45	4223.8	226.396	86.2025	306.113	51.7501	185.926	153.169	0.220638
ENSMUSP00000018246_family	^	ENSMUSP00000018246&ENSMUSP00000076397&ENSMUSP00000056604	^	13907	Family {Histone cluster 1, H2bc}	HIST1H2BC; HIST3H2BA; HIST1H2BA	3.77166e+07	4.67649e+07	1.21615e+07	4.80902e+07	2.12252e+07	1.71757e+07	9.16062e+06	2.53758e+07	1.113e+06	1.09843e+06	2.49539e+06	1.94502e+06	1.63076e+06	1.00681e+06	2.12252e+07	1.71757e+07	9.16062e+06	2.53758e+07	3.77166e+07	4.67649e+07	1.21615e+07	4.80902e+07	1.113e+06	1.09843e+06	2.49539e+06	1.94502e+06	1.63076e+06	1.00681e+06	1526.23	1235.04	658.705	1824.68	2712.06	3362.69	874.491	3457.99	80.0313	78.9842	179.434	139.859	117.262	72.3957	0.0458485
ENSMUSP00000026445	^	^	^	55074	Fascin homolog 2, actin-bundling protein, retinal (Strongylocentrotus purpuratus)	FSCN2	248262	113876	0	79350.7	104484	23038.8	80096.5	7457.96	6.60567e+06	4.63892e+06	2.57194e+06	7.11905e+06	5.39272e+06	5.18841e+06	104484	23038.8	80096.5	7457.96	248262	113876		79350.7	6.60567e+06	4.63892e+06	2.57194e+06	7.11905e+06	5.39272e+06	5.18841e+06	1.89715	0.418325	1.45434	0.135417	4.50779	2.06768		1.4408	119.942	84.2307	46.6997	129.263	97.9178	94.208	5.69913e-05
ENSMUSP00000042342_family	^	ENSMUSP00000042342&ENSMUSP00000001566&ENSMUSP00000060246&ENSMUSP00000075178&ENSMUSP00000071135&ENSMUSP00000071134&ENSMUSP00000001513	^	49832	Family {Tubulin, beta 4B class IVB}	TUBB4B; TUBB5; TUBB2A; TUBB2B; TUBB4A; TUBB3; TUBB6	2.09157e+07	1.28987e+07	9.26867e+06	8.69884e+06	1.73957e+07	1.28514e+07	1.19069e+07	1.24742e+07	4.8265e+06	3.00984e+06	3.90784e+06	8.57809e+06	5.7529e+06	3.23826e+06	1.73957e+07	1.28514e+07	1.19069e+07	1.24742e+07	2.09157e+07	1.28987e+07	9.26867e+06	8.69884e+06	4.8265e+06	3.00984e+06	3.90784e+06	8.57809e+06	5.7529e+06	3.23826e+06	349.087	257.895	238.941	250.326	419.724	258.844	185.998	174.563	96.8554	60.3998	78.4202	172.14	115.446	64.9835	0.0104867
ENSMUSP00000030454_family	^	ENSMUSP00000030454&ENSMUSP00000026328	^	19484	Family {Peroxiredoxin 1}	PRDX1; PRDX4	3.25588e+06	3.78097e+06	1.64415e+06	933947	2.22501e+06	4.85772e+06	2.55142e+06	2.36813e+06	477054	1.14525e+06	1.5395e+06	693969	0	0	2.22501e+06	4.85772e+06	2.55142e+06	2.36813e+06	3.25588e+06	3.78097e+06	1.64415e+06	933947	477054	1.14525e+06	1.5395e+06	693969			114.197	249.318	130.949	121.542	167.105	194.055	84.3845	47.934	24.4844	58.779	79.0135	35.6174			0.00343053
EXTRA_0001	^	^	^	104625	[gi|691190805|gb|AIR76303.1|] Xin actin-binding repeat containing 2 short splice form [Mus musculus]	XIRP2	169957	153382	0	0	0	73921.5	0	0	2.78574e+06	9.3783e+06	4.18911e+06	1.54429e+07	2.61681e+06	4.63306e+06		73921.5			169957	153382			2.78574e+06	9.3783e+06	4.18911e+06	1.54429e+07	2.61681e+06	4.63306e+06		0.706538			1.62444	1.46602			26.6259	89.6373	40.0392	147.602	25.0113	44.2826
ENSMUSP00000024739_family	^	ENSMUSP00000024739&ENSMUSP00000006137	ENSMUSP00000020238,^ENSMUSP00000021698,^ENSMUSP00000024739&ENSMUSP00000006137	83282	Family {Heat shock protein 90 alpha (cytosolic), class B member 1}	HSP90AB1; TRAP1	3.83309e+06	7.34377e+06	2.94782e+06	3.08738e+06	6.718e+06	7.69444e+06	4.6997e+06	6.90734e+06	5.172e+06	3.45533e+06	4.55521e+06	1.44187e+07	8.88515e+06	4.55869e+06	6.718e+06	7.69444e+06	4.6997e+06	6.90734e+06	3.83309e+06	7.34377e+06	2.94782e+06	3.08738e+06	5.172e+06	3.45533e+06	4.55521e+06	1.44187e+07	8.88515e+06	4.55869e+06	80.6657	92.3901	56.4312	82.9392	46.0254	88.1796	35.3957	37.0714	62.1022	41.4895	54.6962	173.131	106.688	54.738	0.00242324
ENSMUSP00000015800_family	^	ENSMUSP00000015800&ENSMUSP00000084586&ENSMUSP00000007248	ENSMUSP00000015800&ENSMUSP00000084586&ENSMUSP00000007248,^ENSMUSP00000028222,^ENSMUSP00000079306	70872	Family {Heat shock protein 8}	HSPA8; HSPA1A; HSPA1L	1.32621e+07	1.16074e+07	4.57567e+06	4.56305e+06	6.85545e+06	7.89587e+06	4.83995e+06	8.78752e+06	2.32841e+06	4.57612e+06	4.0657e+06	5.88008e+06	6.88382e+06	4.17664e+06	6.85545e+06	7.89587e+06	4.83995e+06	8.78752e+06	1.32621e+07	1.16074e+07	4.57567e+06	4.56305e+06	2.32841e+06	4.57612e+06	4.0657e+06	5.88008e+06	6.88382e+06	4.17664e+06	96.7301	111.41	68.2914	123.991	187.128	163.779	64.5625	64.3844	32.8537	64.5688	57.3667	82.9676	97.1304	58.9322	0.00290582
ENSMUSP00000081012	^	^	^	21995	Glutathione peroxidase 2	GPX2	30337.6	34658.5	32201	17772.7	0	0	6999.33	0	259824	642763	2.21019e+06	444982	1871426	870781			6999.33		30337.6	34658.5	32201	17772.7	259824	642763	2.21019e+06	444982	1871426	870781			0.318224		1.3793	1.57574	1.46402	0.808033	11.8129	29.2231	100.486	20.2311	85.0842	39.5899
ENSMUSP00000135541_family	^	ENSMUSP00000135541&ENSMUSP00000135199	^	30822	Family {Neuroplastin}	NPTN-012; NPTN-003	175532	93465.3	39108.6	150922	0	186904	0	114332	480202	1.95949e+06	1.69132e+06	4.0439e+06	2.14044e+06	1.2605e+06		186904		114332	175532	93465.3	39108.6	150922	480202	1.95949e+06	1.69132e+06	4.0439e+06	2.14044e+06	1.2605e+06		6.06398		3.70943	5.69503	3.03242	1.26885	4.89655	15.5799	63.5744	54.8738	131.202	69.4452	40.8962
ENSMUSP00000048425	^	^	^	20831	Phosphatidylethanolamine binding protein 1	PEBP1	400227	473862	115274	97880.4	392615	333135	122829	174271	690048	1.01647e+06	1.10769e+06	1.51141e+06	1.02941e+06	691311	392615	333135	122829	174271	400227	473862	115274	97880.4	690048	1.01647e+06	1.10769e+06	1.51141e+06	1.02941e+06	691311	18.8477	15.9923	5.89645	8.36594	19.213	22.7479	5.53378	4.69879	33.126	48.7958	53.1753	72.5559	49.4172	33.1866	0.000566192
ENSMUSP00000078429_family	^	ENSMUSP00000078429&ENSMUSP00000094778&ENSMUSP00000051033&ENSMUSP00000076777&ENSMUSP00000084713&ENSMUSP00000032233	^	52794	Family {Tubulin, alpha 4A}	TUBA4A; TUBA1A; TUBA1C; TUBA1B; TUBA3B; TUBA8	7.00971e+06	6.87421e+06	6.69696e+06	3.60433e+06	9.26931e+06	7.1844e+06	5.06086e+06	7.55539e+06	4.17246e+06	1.37044e+06	1.6138e+06	2.81283e+06	2.63824e+06	3.4214e+06	9.26931e+06	7.1844e+06	5.06086e+06	7.55539e+06	7.00971e+06	6.87421e+06	6.69696e+06	3.60433e+06	4.17246e+06	1.37044e+06	1.6138e+06	2.81283e+06	2.63824e+06	3.4214e+06	175.575	136.084	95.8606	143.111	132.775	130.208	126.851	68.2715	79.0329	25.9583	30.5678	53.2794	49.9723	64.8067	0.00527436
ENSMUSP00000073289_family	^	ENSMUSP00000073289&ENSMUSP00000138923&ENSMUSP00000074317	^	35811	Family {Glyceraldehyde-3-phosphate dehydrogenase}	GAPDH; GM11214; GAPDHS	4.22827e+06	4.1825e+06	1.63483e+06	2.16879e+06	6.57903e+06	5.4417e+06	2.57235e+06	4.58025e+06	719610	1.86531e+06	1.70462e+06	5.23156e+06	4.06552e+06	890586	6.57903e+06	5.4417e+06	2.57235e+06	4.58025e+06	4.22827e+06	4.1825e+06	1.63483e+06	2.16879e+06	719610	1.86531e+06	1.70462e+06	5.23156e+06	4.06552e+06	890586	183.715	151.956	71.8313	127.901	118.072	116.794	45.6517	60.5621	20.0947	52.0876	47.6004	146.088	113.527	24.8691	0.0055189
ENSMUSP00000070993	^	^	ENSMUSP00000018470,^ENSMUSP00000019109,^ENSMUSP00000022894,^ENSMUSP00000051223,^ENSMUSP00000070993,^ENSMUSP00000100067	29175	Tyrosine 3-monooxygenase/tryptophan 5-monooxygenase activation protein, epsilon polypeptide	YWHAE	1.0712e+06	695849	669049	1.02112e+06	1.01141e+06	1.26131e+06	885081	422802	488401	1.44319e+06	1.55721e+06	268000	1.17085e+06	865100	1.01141e+06	1.26131e+06	885081	422802	1.0712e+06	695849	669049	1.02112e+06	488401	1.44319e+06	1.55721e+06	268000	1.17085e+06	865100	34.6669	43.2324	30.337	14.4919	36.7165	23.8509	22.9323	35	16.7404	49.4666	53.375	9.18596	40.1321	29.6521	0.00104141
ENSMUSP00000032373	^	^	ENSMUSP00000032373,^ENSMUSP00000036386	36573	Lactate dehydrogenase B	LDHB	4.0816e+06	3.06431e+06	4.03233e+06	2.58756e+06	4.90655e+06	2.43419e+06	3036727	3.82479e+06	1.11797e+06	1.21869e+06	2.09191e+06	1.59618e+06	2.05351e+06	1.67721e+06	4.90655e+06	2.43419e+06	3036727	3.82479e+06	4.0816e+06	3.06431e+06	4.03233e+06	2.58756e+06	1.11797e+06	1.21869e+06	2.09191e+06	1.59618e+06	2.05351e+06	1.67721e+06	134.158	66.557	83.0319	104.58	111.602	83.7862	110.254	70.7507	30.5681	33.3221	57.1981	43.6436	56.1482	45.8592	0.00403016
ENSMUSP00000000590 (+1)	ENSMUSP00000000590&ENSMUSP00000128249	^	ENSMUSP00000000590,^ENSMUSP00000063734,^ENSMUSP00000113071	68544	Radixin	RDX	109617	176996	48515.7	88415	76977.8	78853.7	0	25083.3	2.25798e+06	2.35891e+06	2.96368e+06	1.07094e+06	2.52163e+06	704325	76977.8	78853.7		25083.3	109617	176996	48515.7	88415	2.25798e+06	2.35891e+06	2.96368e+06	1.07094e+06	2.52163e+06	704325	1.12304	1.15041		0.365945	1.59922	2.58222	0.707803	1.2899	32.942	34.4145	43.2376	15.6242	36.7885	10.2755	3.37367e-05
ENSMUSP00000037982	^	^	ENSMUSP00000030785,^ENSMUSP00000037982	28098	Espin 6	ESPN_6	0	0	0	0	0	0	0	0	1.14116e+06	1.70745e+06	20372.7	333089	961563	195021									1.14116e+06	1.70745e+06	20372.7	333089	961563	195021									40.6137	60.7676	0.725059	11.8546	34.2218	6.94073
ENSMUSP00000037377	^	^	^	33677	F-box protein 2	FBXO2	1.26079e+06	2.72798e+06	1.3944e+06	1.15734e+06	2.18637e+06	1.46626e+06	860587	2.42013e+06	1.58228e+06	1.12055e+06	703571	2.28625e+06	1.55213e+06	1.13493e+06	2.18637e+06	1.46626e+06	860587	2.42013e+06	1.26079e+06	2.72798e+06	1.3944e+06	1.15734e+06	1.58228e+06	1.12055e+06	703571	2.28625e+06	1.55213e+06	1.13493e+06	64.9217	43.539	25.5542	71.8631	37.4377	81.0043	41.405	34.3658	46.9841	33.2735	20.8917	67.8876	46.0886	33.7003	0.00195028
ENSMUSP00000020358_family	^	ENSMUSP00000020358&ENSMUSP00000025804&ENSMUSP00000021001&ENSMUSP00000031492&ENSMUSP00000003121&ENSMUSP00000070588&ENSMUSP00000041857	ENSMUSP00000020358&ENSMUSP00000025804&ENSMUSP00000021001&ENSMUSP00000031492&ENSMUSP00000003121&ENSMUSP00000070588&ENSMUSP00000041857,^ENSMUSP00000028238,^ENSMUSP00000032946,^ENSMUSP00000034301&ENSMUSP00000090727&ENSMUSP00000063054,^ENSMUSP00000138477	22373	Family {RAB1, member RAS oncogene family}	RAB1; RAB1B; RAB10; RAB35; RAB8A; RAB13; RAB8B	2.75682e+06	2.66437e+06	1.22459e+06	1.37739e+06	2.16887e+06	2.70745e+06	1.94593e+06	2.92645e+06	510675	801708	903854	0	0	0	2.16887e+06	2.70745e+06	1.94593e+06	2.92645e+06	2.75682e+06	2.66437e+06	1.22459e+06	1.37739e+06	510675	801708	903854				96.9415	121.014	86.9766	130.803	123.221	119.089	54.7353	61.5647	22.8255	35.8337	40.3993				0.00291217
ENSMUSP00000072989_family	^	ENSMUSP00000072989&ENSMUSP00000074142	ENSMUSP00000036907,^ENSMUSP00000072989&ENSMUSP00000074142,^ENSMUSP00000077814&ENSMUSP00000051432&ENSMUSP00000072858	14163	Family {Histone cluster 1, H2af}	HIST1H2AF; H2AFJ	4.89391e+07	4.89167e+07	2.95103e+07	2.20765e+07	4.16564e+07	3.76807e+07	3.28706e+07	1.78602e+07	670651	298772	318672	0	0	0	4.16564e+07	3.76807e+07	3.28706e+07	1.78602e+07	4.89391e+07	4.89167e+07	2.95103e+07	2.20765e+07	670651	298772	318672				2941.22	2660.51	2320.88	1261.05	3455.42	3453.84	2083.62	1558.74	47.3524	21.0953	22.5003				0.0883555
ENSMUSP00000021698 (+1)	ENSMUSP00000021698&ENSMUSP00000091921	^	ENSMUSP00000006137,^ENSMUSP00000021698,^ENSMUSP00000024739	84789	Heat shock protein 90, alpha (cytosolic), class A member 1	HSP90AA1	1.42215e+06	2.53247e+06	1.45887e+06	1.11382e+06	2.16763e+06	3.64923e+06	1.45494e+06	2.69371e+06	2.46576e+06	2.59043e+06	2.04125e+06	5.52091e+06	3.44737e+06	3.32394e+06	2.16763e+06	3.64923e+06	1.45494e+06	2.69371e+06	1.42215e+06	2.53247e+06	1.45887e+06	1.11382e+06	2.46576e+06	2.59043e+06	2.04125e+06	5.52091e+06	3.44737e+06	3.32394e+06	25.5649	43.039	17.1595	31.7696	16.7728	29.8679	17.2059	13.1364	29.0812	30.5515	24.0745	65.1135	40.6582	39.2025	0.000767983
ENSMUSP00000138165_family	^	ENSMUSP00000138165&ENSMUSP00000098605&ENSMUSP00000047978&ENSMUSP00000033744	ENSMUSP00000020107,^ENSMUSP00000138165&ENSMUSP00000098605&ENSMUSP00000047978&ENSMUSP00000033744	127303	Family {ATPase, Ca++ transporting, plasma membrane 2}	ATP2B2; ATP2B2; ATP2B4; ATP2B3	109366	235077	162275	119440	17201.8	35479.2	136660	87070	3.60913e+06	4.45647e+06	1.28506e+06	7.159e+06	4.09698e+06	3.3371e+06	17201.8	35479.2	136660	87070	109366	235077	162275	119440	3.60913e+06	4.45647e+06	1.28506e+06	7.159e+06	4.09698e+06	3.3371e+06	0.135125	0.278699	1.0735	0.683959	0.859097	1.8466	1.27472	0.938237	28.3507	35.0068	10.0945	56.2359	32.1829	26.2138	4.05922e-06
ENSMUSP00000038744 (+1)	ENSMUSP00000038744&ENSMUSP00000104700	^	^	18673	S-phase kinase-associated protein 1A	SKP1A	878275	681379	381273	463138	427779	688812	520163	459614	243896	726640	322252	618489	1.50815e+06	0	427779	688812	520163	459614	878275	681379	381273	463138	243896	726640	322252	618489	1.50815e+06		22.9089	36.8882	27.8564	24.6138	47.0345	36.4901	20.4184	24.8026	13.0614	38.9139	17.2577	33.1221	80.7663		0.000688195
ENSMUSP00000052136 (+2)	ENSMUSP00000052136&ENSMUSP00000125112&ENSMUSP00000125404	^	^	29916	Carbonic anhydrase 7	CA7	0	0	0	0	0	0	0	0	444891	1.0251e+06	587333	265905	1.17471e+06	856457									444891	1.0251e+06	587333	265905	1.17471e+06	856457									14.8713	34.2658	19.6328	8.88839	39.2669	28.6287
ENSMUSP00000028239 (+1)	ENSMUSP00000028239&ENSMUSP00000144561	^	^	85943	Gelsolin	GSN	605545	1.09227e+06	817775	840041	354544	329434	156151	1.19545e+06	922632	1.8006e+06	3.14718e+06	486510	3.32892e+06	2.41394e+06	354544	329434	156151	1.19545e+06	605545	1.09227e+06	817775	840041	922632	1.8006e+06	3.14718e+06	486510	3.32892e+06	2.41394e+06	4.12534	3.83317	1.81691	13.9099	7.04589	12.7093	9.51532	9.7744	10.7354	20.9511	36.6194	5.66084	38.7341	28.0876	0.000123927
ENSMUSP00000032934 (+2)	ENSMUSP00000032934&ENSMUSP00000084846&ENSMUSP00000101955	^	ENSMUSP00000017534,^ENSMUSP00000032934	39357	Aldolase A, fructose-bisphosphate	ALDOA	1.25599e+06	1.99002e+06	477487	919283	726854	1.65746e+06	1.45447e+06	1.78053e+06	146298	1.75745e+06	667653	2.15642e+06	1.7994e+06	687071	726854	1.65746e+06	1.45447e+06	1.78053e+06	1.25599e+06	1.99002e+06	477487	919283	146298	1.75745e+06	667653	2.15642e+06	1.7994e+06	687071	18.4682	42.1135	36.9558	45.2406	31.9127	50.5632	12.1322	23.3575	3.7172	44.6541	16.964	54.7913	45.72	17.4574	0.000554794
ENSMUSP00000011896	^	^	^	28833	Phosphoglycerate mutase 1	PGAM1	48317.4	172686	126496	148066	0	220037	145476	261472	256553	189964	1.38181e+06	150339	199927	1.10599e+06		220037	145476	261472	48317.4	172686	126496	148066	256553	189964	1.38181e+06	150339	199927	1.10599e+06		7.63143	5.04547	9.06851	1.67577	5.98916	4.38721	5.1353	8.89789	6.58841	47.9245	5.21412	6.93397	38.3586
ENSMUSP00000042457_family	^	ENSMUSP00000042457&ENSMUSP00000054556	^	50115	Family {Eukaryotic translation elongation factor 1 alpha 1}	EEF1A1; EEF1A2	6.85702e+06	4.19322e+06	2.75425e+06	2.29324e+06	9.71771e+06	5.31651e+06	4.79326e+06	4.86169e+06	296613	1.08962e+06	1.59097e+06	800871	1.62146e+06	1.05603e+06	9.71771e+06	5.31651e+06	4.79326e+06	4.86169e+06	6.85702e+06	4.19322e+06	2.75425e+06	2.29324e+06	296613	1.08962e+06	1.59097e+06	800871	1.62146e+06	1.05603e+06	193.908	106.086	95.6453	97.0106	136.826	83.672	54.9585	45.7596	5.91864	21.7425	31.7463	15.9807	32.3547	21.0722	0.00582509
ENSMUSP00000019323	^	^	^	35612	Malate dehydrogenase 2, NAD (mitochondrial)	MDH2	6.23808e+06	6.84525e+06	5.50285e+06	3.87029e+06	6.39368e+06	8.7952e+06	6.31393e+06	4.91272e+06	372744	622856	1.12746e+06	271838	1.62252e+06	222173	6.39368e+06	8.7952e+06	6.31393e+06	4.91272e+06	6.23808e+06	6.84525e+06	5.50285e+06	3.87029e+06	372744	622856	1.12746e+06	271838	1.62252e+06	222173	179.537	246.973	177.298	137.951	175.168	192.217	154.522	108.679	10.4668	17.4901	31.6597	7.63333	45.5612	6.23871	0.00539338
ENSMUSP00000026495	^	^	^	59754	ATP synthase, H+ transporting, mitochondrial F1 complex, alpha subunit 1	ATP5A1	2.22037e+07	2.53343e+07	1.60566e+07	1.56175e+07	1.93117e+07	3.03468e+07	1.49447e+07	1.33295e+07	1.72513e+06	633968	1.15381e+06	1.24349e+06	1.90558e+06	1.71439e+06	1.93117e+07	3.03468e+07	1.49447e+07	1.33295e+07	2.22037e+07	2.53343e+07	1.60566e+07	1.56175e+07	1.72513e+06	633968	1.15381e+06	1.24349e+06	1.90558e+06	1.71439e+06	323.186	507.863	250.104	223.073	371.585	423.977	268.712	261.363	28.8705	10.6096	19.3094	20.8102	31.8903	28.6908	0.00970866
ENSMUSP00000026459	^	^	^	56301	ATP synthase, H+ transporting mitochondrial F1 complex, beta subunit	ATP5B	2.83923e+07	3.89718e+07	1.3311e+07	1.4855e+07	2.14619e+07	3.33292e+07	14830158	2.10987e+07	1.02856e+06	389406	1.67834e+06	1.0762e+06	1.67671e+06	473548	2.14619e+07	3.33292e+07	14830158	2.10987e+07	2.83923e+07	3.89718e+07	1.3311e+07	1.4855e+07	1.02856e+06	389406	1.67834e+06	1.0762e+06	1.67671e+06	473548	381.199	591.983	263.408	374.749	504.295	692.204	236.425	263.849	18.269	6.91651	29.8101	19.1151	29.7811	8.41101	0.0114514
ENSMUSP00000044502	^	^	^	26801	EF hand domain containing 2	EFHD2	0	0	0	0	0	0	0	0	353905	312821	767889	857820	233677	203949									353905	312821	767889	857820	233677	203949									13.2049	11.672	28.6515	32.007	8.71895	7.60977
ENSMUSP00000028222 (+1)	ENSMUSP00000028222&ENSMUSP00000097747	^	ENSMUSP00000007248,^ENSMUSP00000015800,^ENSMUSP00000028222,^ENSMUSP00000079306,^ENSMUSP00000084586	72423	Heat shock protein 5	HSPA5	8.04115e+06	7.80897e+06	5.88878e+06	4.38604e+06	8.39605e+06	7.28366e+06	4.02796e+06	7.66957e+06	1.34656e+06	936000	1.45022e+06	3.17409e+06	2.60459e+06	1.11466e+06	8.39605e+06	7.28366e+06	4.02796e+06	7.66957e+06	8.04115e+06	7.80897e+06	5.88878e+06	4.38604e+06	1.34656e+06	936000	1.45022e+06	3.17409e+06	2.60459e+06	1.11466e+06	115.931	100.571	55.6171	105.9	111.03	107.824	81.3109	60.5614	18.593	12.9241	20.0243	43.8271	35.9636	15.391	0.00348261
ENSMUSP00000034834	^	^	^	57846	Pyruvate kinase, muscle	PKM	4.40386e+06	4.08971e+06	2.63162e+06	2.25553e+06	3.59248e+06	4.63267e+06	2.99022e+06	4.58418e+06	486929	1.57078e+06	827211	561416	2.358e+06	1.61646e+06	3.59248e+06	4.63267e+06	2.99022e+06	4.58418e+06	4.40386e+06	4.08971e+06	2.63162e+06	2.25553e+06	486929	1.57078e+06	827211	561416	2.358e+06	1.61646e+06	62.1043	80.0863	51.6928	79.2479	76.1308	70.7	45.4936	38.992	8.41768	27.1545	14.3002	9.70536	40.7634	27.9441	0.00186564
ENSMUSP00000019649 (+17)	ENSMUSP00000019649&ENSMUSP00000080608&ENSMUSP00000086852&ENSMUSP00000099908&ENSMUSP00000099909&ENSMUSP00000104347&ENSMUSP00000113804&ENSMUSP00000114180&ENSMUSP00000115578&ENSMUSP00000117361&ENSMUSP00000120096&ENSMUSP00000121149&ENSMUSP00000122797&ENSMUSP00000123263&ENSMUSP00000123438&ENSMUSP00000123562&ENSMUSP00000137461&ENSMUSP00000141419	^	^	34370	Ubiquitin B	UBB	619318	1.17989e+06	655368	389709	384788	392230	284841	797416	94514.4	269072	1.10576e+06	704284	2.10435e+06	222706	384788	392230	284841	797416	619318	1.17989e+06	655368	389709	94514.4	269072	1.10576e+06	704284	2.10435e+06	222706	11.1955	11.412	8.28749	23.2009	18.0191	34.3291	19.068	11.3386	2.74991	7.82869	32.1724	20.4912	61.2264	6.47967	0.000336317
ENSMUSP00000075513 (+1)	ENSMUSP00000075513&ENSMUSP00000079727	^	ENSMUSP00000004378,^ENSMUSP00000075513	47142	Enolase 1	ENO1	580805	948090	629855	652934	1.38783e+06	1.44395e+06	427714	599384	742830	81984.2	1.2237e+06	1.44347e+06	645717	1.2866e+06	1.38783e+06	1.44395e+06	427714	599384	580805	948090	629855	652934	742830	81984.2	1.2237e+06	1.44347e+06	645717	1.2866e+06	29.4393	30.6299	9.07289	12.7144	12.3203	20.1114	13.3608	13.8504	15.7573	1.73909	25.9578	30.6196	13.6973	27.2921	0.000884372
ENSMUSP00000095316 (+1)	ENSMUSP00000095316&ENSMUSP00000127307	^	^	46675	Isocitrate dehydrogenase 1 (NADP+), soluble	IDH1	0	22819.5	55680	52653.6	115176	175826	0	158565	1.34543e+06	122586	553864	279715	1.16497e+06	529078	115176	175826		158565		22819.5	55680	52653.6	1.34543e+06	122586	553864	279715	1.16497e+06	529078	2.46763	3.76703		3.39721		0.488902	1.19293	1.12809	28.8256	2.62638	11.8664	5.99282	24.9592	11.3354	7.41287e-05
ENSMUSP00000034301_family	^	ENSMUSP00000034301&ENSMUSP00000090727&ENSMUSP00000063054	ENSMUSP00000020358&ENSMUSP00000025804&ENSMUSP00000021001&ENSMUSP00000031492&ENSMUSP00000003121&ENSMUSP00000070588&ENSMUSP00000041857,^ENSMUSP00000028238,^ENSMUSP00000032946,^ENSMUSP00000034301&ENSMUSP00000090727&ENSMUSP00000063054,^ENSMUSP00000138477	24971	Family {RAB3A, member RAS oncogene family}	RAB3A; RAB4B; RAB33B	0	1.19037e+06	309898	588946	1.08704e+06	724446	531296	297515	172360	333982	418249	172186	1.97648e+06	84479.8	1.08704e+06	724446	531296	297515		1.19037e+06	309898	588946	172360	333982	418249	172186	1.97648e+06	84479.8	43.532	29.0115	21.2765	11.9144		47.6703	12.4103	23.5852	6.90242	13.3748	16.7494	6.89545	79.151	3.38312	0.00130772
ENSMUSP00000001304	^	^	ENSMUSP00000000317,^ENSMUSP00000001304,^ENSMUSP00000003643	42714	Creatine kinase, brain	CKB	3.27877e+06	3.31796e+06	2.43592e+06	1.41585e+06	3.3759e+06	3.62424e+06	2.38438e+06	1.90906e+06	329840	915331	294046	2.41518e+06	2.02929e+06	224518	3.3759e+06	3.62424e+06	2.38438e+06	1.90906e+06	3.27877e+06	3.31796e+06	2.43592e+06	1.41585e+06	329840	915331	294046	2.41518e+06	2.02929e+06	224518	79.035	84.8489	55.8221	44.694	76.761	77.6786	57.0286	33.1471	7.72205	21.4293	6.88406	56.543	47.5087	5.25632	0.00237425
ENSMUSP00000050689_family	^	ENSMUSP00000050689&ENSMUSP00000020717	^	20602	Family {ADP-ribosylation factor 3}	ARF3; ARF5	428058	1.05019e+06	527183	678499	1.11431e+06	712417	570650	701159	289814	369269	82807.8	562203	553420	432073	1.11431e+06	712417	570650	701159	428058	1.05019e+06	527183	678499	289814	369269	82807.8	562203	553420	432073	54.0873	34.58	27.6987	34.0335	20.7775	50.9752	25.5889	32.9337	14.0673	17.924	4.0194	27.2888	26.8624	20.9724	0.00162481
ENSMUSP00000058572	^	^	^	256786	Protein tyrosine phosphatase, receptor type, Q	PTPRQ	139735	13719.3	0	0	0	22276.4	0	0	2.73832e+06	2.50784e+06	3.84717e+06	5.64301e+06	3.51771e+06	5.21347e+06		22276.4			139735	13719.3			2.73832e+06	2.50784e+06	3.84717e+06	5.64301e+06	3.51771e+06	5.21347e+06		0.0867509			0.544169	0.0534271			10.6638	9.76625	14.982	21.9755	13.699	20.3028
ENSMUSP00000028683	^	^	^	56679	Protein disulfide isomerase associated 3	PDIA3	6.27558e+06	7.51541e+06	3.75244e+06	3.49719e+06	4.13907e+06	4.12654e+06	2.18423e+06	5.72934e+06	382133	774440	479454	413332	758913	610325	4.13907e+06	4.12654e+06	2.18423e+06	5.72934e+06	6.27558e+06	7.51541e+06	3.75244e+06	3.49719e+06	382133	774440	479454	413332	758913	610325	73.0266	72.8055	38.5368	101.084	110.721	132.596	66.2051	61.7017	6.74206	13.6636	8.45911	7.2925	13.3897	10.7681	0.00219375
ENSMUSP00000022894_family	^	ENSMUSP00000022894&ENSMUSP00000019109	ENSMUSP00000018470,^ENSMUSP00000022894&ENSMUSP00000019109,^ENSMUSP00000051223,^ENSMUSP00000070993,^ENSMUSP00000100067	27772	Family {Tyrosine 3-monooxygenase/tryptophan 5-monooxygenase activation protein, zeta polypeptide}	YWHAZ; YWHAH	2.41236e+06	1.74206e+06	1.4684e+06	1.07053e+06	1.71656e+06	1.87282e+06	993843	1.64782e+06	144243	383953	206381	768543	649566	902726	1.71656e+06	1.87282e+06	993843	1.64782e+06	2.41236e+06	1.74206e+06	1.4684e+06	1.07053e+06	144243	383953	206381	768543	649566	902726	61.8091	67.4354	35.7858	59.3339	86.863	62.7274	52.8735	38.5471	5.19383	13.8252	7.43127	27.6733	23.3892	32.5049	0.00185677
ENSMUSP00000015435	^	^	ENSMUSP00000015435,^ENSMUSP00000062996	50523	Guanosine diphosphate (GDP) dissociation inhibitor 1	GDI1	154669	85432.8	0	136269	105831	131937	166674	135827	97362.8	717600	478764	523054	450547	409581	105831	131937	166674	135827	154669	85432.8		136269	97362.8	717600	478764	523054	450547	409581	2.09472	2.61142	3.29897	2.68842	3.06136	1.69097		2.69717	1.9271	14.2034	9.47616	10.3528	8.91767	8.10682	6.29263e-05
ENSMUSP00000034097	^	^	^	47412	Glutamate oxaloacetate transaminase 2, mitochondrial	GOT2	3.50937e+06	8.81914e+06	3.90567e+06	2.95359e+06	3.61862e+06	5.89551e+06	5.62808e+06	4.36022e+06	735326	150198	303679	124966	726156	0	3.61862e+06	5.89551e+06	5.62808e+06	4.36022e+06	3.50937e+06	8.81914e+06	3.90567e+06	2.95359e+06	735326	150198	303679	124966	726156		76.3229	124.346	118.706	91.9645	74.0186	186.011	82.3773	62.2963	15.5093	3.16793	6.4051	2.63576	15.3159		0.00229278
ENSMUSP00000075501 (+1)	ENSMUSP00000075501&ENSMUSP00000108891	^	^	146308	Myosin VI	MYO6	818036	624441	726013	462190	958584	1.88209e+06	546455	809234	885867	1.52638e+06	1.05755e+06	3.02535e+06	1.08423e+06	1.26288e+06	958584	1.88209e+06	546455	809234	818036	624441	726013	462190	885867	1.52638e+06	1.05755e+06	3.02535e+06	1.08423e+06	1.26288e+06	6.55183	12.8639	3.73496	5.53103	5.59119	4.26799	4.96222	3.15902	6.05481	10.4326	7.22827	20.6779	7.41063	8.63164	0.00019682
ENSMUSP00000077814_family	^	ENSMUSP00000077814&ENSMUSP00000051432&ENSMUSP00000072858	ENSMUSP00000036907,^ENSMUSP00000072989&ENSMUSP00000074142,^ENSMUSP00000077814&ENSMUSP00000051432&ENSMUSP00000072858	14096	Family {Histone cluster 2, H2aa2}	HIST2H2AA2; H2AFX; HIST2H2AB	1.43874e+07	9.20939e+06	6.45356e+06	4.14855e+06	8.27659e+06	1.29207e+07	1.08919e+07	4.07857e+06	168510	75070.3	60914	0	0	0	8.27659e+06	1.29207e+07	1.08919e+07	4.07857e+06	1.43874e+07	9.20939e+06	6.45356e+06	4.14855e+06	168510	75070.3	60914				587.159	916.618	772.692	289.342	1020.67	653.334	457.829	294.307	11.9544	5.32565	4.32137				0.0176385
ENSMUSP00000003754	^	^	^	31374	Calbindin 2	CALB2	0	16777.1	0	0	0	0	0	0	411451	143416	109236	237124	312272	0						16777.1			411451	143416	109236	237124	312272							0.534744			13.1144	4.57117	3.48172	7.55797	9.95322
ENSMUSP00000057543_family	^	ENSMUSP00000057543&ENSMUSP00000020930&ENSMUSP00000074259&ENSMUSP00000034198	ENSMUSP00000057543&ENSMUSP00000020930&ENSMUSP00000074259&ENSMUSP00000034198,^ENSMUSP00000079341	40490	Family {Guanine nucleotide binding protein (G protein), alpha inhibiting 2}	GNAI2; GNA13; GNAI1; GNAO1	3.02295e+06	2.70111e+06	1.55332e+06	2.38024e+06	3.35789e+06	3.08783e+06	2.19712e+06	2.26219e+06	179860	207970	434530	83569.9	498422	150265	3.35789e+06	3.08783e+06	2.19712e+06	2.26219e+06	3.02295e+06	2.70111e+06	1.55332e+06	2.38024e+06	179860	207970	434530	83569.9	498422	150265	82.9313	76.2615	54.2634	55.8704	74.6592	66.7106	38.363	58.7859	4.44209	5.13634	10.7318	2.06396	12.3098	3.71115	0.00249129
ENSMUSP00000063734	^	^	ENSMUSP00000000590,^ENSMUSP00000063734,^ENSMUSP00000113071	69408	Ezrin	EZR	265026	32632.4	306660	46338.7	128987	208813	11807.5	114442	287149	691769	340719	2.47267e+06	1.23332e+06	554643	128987	208813	11807.5	114442	265026	32632.4	306660	46338.7	287149	691769	340719	2.47267e+06	1.23332e+06	554643	1.85839	3.00849	0.170118	1.64883	3.81838	0.470153	4.41823	0.667628	4.13712	9.96671	4.90894	35.6252	17.7692	7.99106	5.58269e-05
ENSMUSP00000006128	^	^	^	38114	Reticulocalbin 1	RCN1	527807	195222	0	0	52508.7	119869	39018.1	0	96498.2	501978	69854.4	410124	814174	287045	52508.7	119869	39018.1		527807	195222			96498.2	501978	69854.4	410124	814174	287045	1.37767	3.14501	1.02372		13.8481	5.12204			2.53183	13.1704	1.83278	10.7605	21.3615	7.53122	4.1386e-05
ENSMUSP00000039657_family	^	ENSMUSP00000039657&ENSMUSP00000005692	ENSMUSP00000039657&ENSMUSP00000005692,^ENSMUSP00000079691,^ENSMUSP00000083077&ENSMUSP00000007340&ENSMUSP00000106874	112983	Family {ATPase, Na+/K+ transporting, alpha 1 polypeptide}	ATP1A1; ATP4A	8.75899e+06	1.27769e+07	8.72507e+06	6.96222e+06	1.2504e+07	1.2264e+07	6.78662e+06	1.273e+07	644435	587674	816994	1.62051e+06	1.08118e+06	780872	1.2504e+07	1.2264e+07	6.78662e+06	1.273e+07	8.75899e+06	1.27769e+07	8.72507e+06	6.96222e+06	644435	587674	816994	1.62051e+06	1.08118e+06	780872	110.672	108.547	60.0676	112.672	77.5249	113.087	77.2247	61.6218	5.70383	5.20144	7.23112	14.3429	9.56942	6.91141	0.00332463
ENSMUSP00000030518 (+3)	ENSMUSP00000030518&ENSMUSP00000038011&ENSMUSP00000099565&ENSMUSP00000099566	^	^	33768	Capping protein (actin filament) muscle Z-line, beta	CAPZB	188723	60310.4	45466.8	0	59022.3	18885	0	0	145949	100079	339666	84497.3	189037	0	59022.3	18885			188723	60310.4	45466.8		145949	100079	339666	84497.3	189037		1.74788	0.559257			5.5888	1.78602	1.34645		4.3221	2.96372	10.0588	2.50229	5.59812		5.25071e-05
ENSMUSP00000006435	^	^	^	56552	ATPase, H+ transporting, lysosomal V1 subunit B2	ATP6V1B2	281328	226538	108883	87219.2	227221	260585	91639.5	177050	298782	137906	516699	289286	262437	163155	227221	260585	91639.5	177050	281328	226538	108883	87219.2	298782	137906	516699	289286	262437	163155	4.01791	4.60788	1.62045	3.13074	4.97468	4.00583	1.92536	1.54228	5.28331	2.43857	9.1367	5.11541	4.64062	2.88504	0.0001207
ENSMUSP00000023116	^	^	^	85465	Aconitase 2, mitochondrial	ACO2	2.17981e+06	2.6842e+06	1.50947e+06	1.7897e+06	2.03055e+06	1.46303e+06	1.76704e+06	3.17311e+06	436106	582045	374708	749246	827294	169817	2.03055e+06	1.46303e+06	1.76704e+06	3.17311e+06	2.17981e+06	2.6842e+06	1.50947e+06	1.7897e+06	436106	582045	374708	749246	827294	169817	23.7588	17.1184	20.6756	37.1276	25.5053	31.407	17.6619	20.9408	5.10274	6.81034	4.38434	8.7667	9.67992	1.98697	0.000713727
ENSMUSP00000022629	^	^	ENSMUSP00000022629,^ENSMUSP00000025379,^ENSMUSP00000031004	62279	Dihydropyrimidinase-like 2	DPYSL2	981001	1.54633e+06	488634	979253	1.33629e+06	1.38017e+06	949784	1.55076e+06	22226.5	703333	205766	705903	594670	145412	1.33629e+06	1.38017e+06	949784	1.55076e+06	981001	1.54633e+06	488634	979253	22226.5	703333	205766	705903	594670	145412	21.4565	22.1611	15.2505	24.9001	15.7517	24.8291	7.84588	15.7237	0.356886	11.2933	3.30394	11.3345	9.54848	2.33485	0.000644562
ENSMUSP00000066068	^	^	ENSMUSP00000006626,^ENSMUSP00000006629,^ENSMUSP00000021554,^ENSMUSP00000066068	104978	Actinin alpha 4	ACTN4	6.47576e+06	7.07249e+06	4.3528e+06	4.34076e+06	4.40146e+06	5.96598e+06	3.76854e+06	6.58202e+06	702550	471653	448249	511100	60683.8	642279	4.40146e+06	5.96598e+06	3.76854e+06	6.58202e+06	6.47576e+06	7.07249e+06	4.3528e+06	4.34076e+06	702550	471653	448249	511100	60683.8	642279	41.9275	56.8307	35.8984	62.699	61.6869	67.3711	41.4639	41.3493	6.69235	4.49287	4.26993	4.86864	0.578062	6.11823	0.00125952
ENSMUSP00000029082	^	^	^	27856	Proteasome (prosome, macropain) subunit, alpha type 7	PSMA7	361885	559312	210101	127418	355598	337925	116747	169917	266123	109502	58207.7	14245.2	188531	273041	355598	337925	116747	169917	361885	559312	210101	127418	266123	109502	58207.7	14245.2	188531	273041	12.7656	12.1311	4.1911	6.09985	12.9913	20.0787	7.54239	4.57416	9.55353	3.93099	2.08959	0.511387	6.76806	9.80188	0.000383484
ENSMUSP00000027123	^	^	^	60956	Heat shock protein 1 (chaperonin)	HSPD1	1.74685e+06	2.12807e+06	2.77873e+06	1.72882e+06	2.4175e+06	2.32797e+06	2.04661e+06	2.39424e+06	391648	465455	54842.6	336931	345996	140897	2.4175e+06	2.32797e+06	2.04661e+06	2.39424e+06	1.74685e+06	2.12807e+06	2.77873e+06	1.72882e+06	391648	465455	54842.6	336931	345996	140897	39.6597	38.191	33.5753	39.2782	28.6575	34.9116	45.5858	28.3618	6.4251	7.63592	0.899707	5.52744	5.67616	2.31146	0.0011914
ENSMUSP00000020238	^	^	ENSMUSP00000020238,^ENSMUSP00000024739	92477	Heat shock protein 90, beta (Grp94), member 1	HSP90B1	4.5181e+06	6.1981e+06	1.93175e+06	3.30904e+06	3.92011e+06	5.94117e+06	3.40704e+06	5.96966e+06	478371	359339	456648	2.35265e+06	2.20227e+06	407012	3.92011e+06	5.94117e+06	3.40704e+06	5.96966e+06	4.5181e+06	6.1981e+06	1.93175e+06	3.30904e+06	478371	359339	456648	2.35265e+06	2.20227e+06	407012	42.3901	64.2448	36.842	64.5529	48.8565	67.0232	20.889	35.7824	5.17287	3.88571	4.93796	25.4404	23.8142	4.40122	0.00127342
ENSMUSP00000026704	^	^	^	59556	Chaperonin containing Tcp1, subunit 8 (theta)	CCT8	217263	372972	81250.1	288047	436135	340254	101773	571441	274262	166394	332556	326274	913053	573436	436135	340254	101773	571441	217263	372972	81250.1	288047	274262	166394	332556	326274	913053	573436	7.3231	5.71318	1.70887	9.59501	3.64804	6.26255	1.36426	4.83658	4.60512	2.79391	5.58392	5.47844	15.331	9.62852	0.000219989
ENSMUSP00000054782 (+1)	ENSMUSP00000054782&ENSMUSP00000081998	^	^	70280	Phosphoglucomutase 2-like 1	PGM2L1	0	494436	0	135786	149345	20808.2	7144.94	64282	137381	557147	167782	342708	1.15741e+06	478246	149345	20808.2	7144.94	64282		494436		135786	137381	557147	167782	342708	1.15741e+06	478246	2.125	0.296075	0.101664	0.914656		7.03523		1.93207	1.95476	7.92754	2.38733	4.87632	16.4686	6.80487	6.3836e-05
ENSMUSP00000032946 (+1)	ENSMUSP00000032946&ENSMUSP00000095852	^	ENSMUSP00000003121,^ENSMUSP00000020358,^ENSMUSP00000021001,^ENSMUSP00000025804,^ENSMUSP00000028238,^ENSMUSP00000031492,^ENSMUSP00000032946,^ENSMUSP00000034301,^ENSMUSP00000041857,^ENSMUSP00000063054,^ENSMUSP00000090727,^ENSMUSP00000138477	23591	RAB6A, member RAS oncogene family	RAB6A	301611	494455	201697	222180	277510	432439	327444	183531	57070.1	110584	123240	0	588344	0	277510	432439	327444	183531	301611	494455	201697	222180	57070.1	110584	123240		588344		11.7634	18.3307	13.8801	7.77969	12.785	20.9595	8.54974	9.41801	2.41915	4.68757	5.22402		24.9394		0.000353378
ENSMUSP00000027863	^	^	^	35196	ATPase, Na+/K+ transporting, beta 1 polypeptide	ATP1B1	1.91256e+06	4.16546e+06	1.80262e+06	1.96428e+06	2.25208e+06	5.87254e+06	2.17788e+06	4.13931e+06	132665	197757	97676.8	951462	154366	149463	2.25208e+06	5.87254e+06	2.17788e+06	4.13931e+06	1.91256e+06	4.16546e+06	1.80262e+06	1.96428e+06	132665	197757	97676.8	951462	154366	149463	63.9869	166.852	61.8785	117.607	54.3403	118.35	51.2167	55.8098	3.76932	5.61873	2.77522	27.0332	4.38589	4.2466	0.0019222
ENSMUSP00000023039 (+1)	ENSMUSP00000023039&ENSMUSP00000130195	^	^	40540	Suppression of tumorigenicity 13	ST13	250493	39411.7	195117	123847	64371.7	62119.9	188204	254168	130107	93465.9	275504	86523.5	336248	67549.7	64371.7	62119.9	188204	254168	250493	39411.7	195117	123847	130107	93465.9	275504	86523.5	336248	67549.7	1.58786	1.53231	4.64243	6.26955	6.17891	0.972169	4.81295	3.05494	3.20935	2.30552	6.79587	2.13428	8.29424	1.66625	4.77e-05
ENSMUSP00000001989 (+1)	ENSMUSP00000001989&ENSMUSP00000086626	^	^	117810	Ubiquitin-like modifier activating enzyme 1	UBA1	569568	1.33924e+06	1.09593e+06	230156	590350	1.0324e+06	1.02502e+06	512491	217109	646755	421801	709029	303067	631200	590350	1.0324e+06	1.02502e+06	512491	569568	1.33924e+06	1.09593e+06	230156	217109	646755	421801	709029	303067	631200	5.01104	8.76325	8.7006	4.35015	4.83463	11.3678	9.30254	1.95362	1.84287	5.48981	3.58035	6.01841	2.57251	5.35778	0.000150534
ENSMUSP00000030765	^	^	^	76251	Peptidyl arginine deiminase, type II	PADI2	950451	818889	310619	596051	929457	926626	479168	417591	106188	199814	529716	594764	371814	284473	929457	926626	479168	417591	950451	818889	310619	596051	106188	199814	529716	594764	371814	284473	12.1894	12.1523	6.28409	5.47654	12.4648	10.7394	4.07363	7.81696	1.39261	2.62047	6.94701	7.80008	4.87619	3.73075	0.000366176
ENSMUSP00000028238	^	^	ENSMUSP00000003121,^ENSMUSP00000020358,^ENSMUSP00000021001,^ENSMUSP00000025804,^ENSMUSP00000028238,^ENSMUSP00000031492,^ENSMUSP00000032946,^ENSMUSP00000034301,^ENSMUSP00000041857,^ENSMUSP00000063054,^ENSMUSP00000090727,^ENSMUSP00000138477	23898	RAB14, member RAS oncogene family	RAB14	30293.1	436775	140142	363506	232255	213050	334518	422125	41573.6	80557	138052	0	0	0	232255	213050	334518	422125	30293.1	436775	140142	363506	41573.6	80557	138052				9.71859	8.91498	13.9977	17.6636	1.2676	18.2766	5.86417	15.2107	1.73963	3.37087	5.77672				0.000291951
ENSMUSP00000079691 (+2)	ENSMUSP00000079691&ENSMUSP00000099922&ENSMUSP00000143735	^	ENSMUSP00000005692,^ENSMUSP00000007340,^ENSMUSP00000039657,^ENSMUSP00000079691,^ENSMUSP00000083077,^ENSMUSP00000106874	111693	ATPase, Na+/K+ transporting, alpha 3 polypeptide	ATP1A3	6.87111e+06	8.88451e+06	5.61954e+06	5.78825e+06	8.07101e+06	8.54862e+06	5.91368e+06	1.17732e+07	448977	189127	362085	727984	216421	451227	8.07101e+06	8.54862e+06	5.91368e+06	1.17732e+07	6.87111e+06	8.88451e+06	5.61954e+06	5.78825e+06	448977	189127	362085	727984	216421	451227	72.2606	76.5367	52.9458	105.407	61.5178	79.544	50.3124	51.8229	4.01974	1.69327	3.24179	6.51772	1.93764	4.03989	0.00217074
ENSMUSP00000077461 (+7)	ENSMUSP00000077461&ENSMUSP00000108977&ENSMUSP00000108979&ENSMUSP00000108992&ENSMUSP00000122679&ENSMUSP00000143955&ENSMUSP00000144145&ENSMUSP00000144264	^	ENSMUSP00000064538,^ENSMUSP00000072199,^ENSMUSP00000077461	95928	Dynamin 1	DNM1	338850	68257.6	149965	130453	201459	59524.6	75190.3	72463.7	227757	234521	354185	671199	0	741901	201459	59524.6	75190.3	72463.7	338850	68257.6	149965	130453	227757	234521	354185	671199		741901	2.10011	0.620513	0.78382	0.755397	3.53233	0.71155	1.56331	1.35991	2.37424	2.44476	3.69219	6.99691		7.73394	6.30882e-05
ENSMUSP00000025918	^	^	^	62583	Stress-induced phosphoprotein 1	STIP1	60789.2	65988.8	120410	30631.7	99515.2	75343.6	61711.5	57988.4	113196	323686	65962.8	256489	0	0	99515.2	75343.6	61711.5	57988.4	60789.2	65988.8	120410	30631.7	113196	323686	65962.8	256489			1.59013	1.2039	0.986074	0.926584	0.971338	1.05442	1.924	0.489457	1.80873	5.17211	1.054	4.09838			4.77683e-05
ENSMUSP00000040262 (+1)	ENSMUSP00000040262&ENSMUSP00000125370	^	^	239434	Tectorin alpha	TECTA	55835.1	21781.3	110827	69550.2	166203	155253	165450	12062.4	454198	883185	591616	1.99223e+06	2.24206e+06	2.2438e+06	166203	155253	165450	12062.4	55835.1	21781.3	110827	69550.2	454198	883185	591616	1.99223e+06	2.24206e+06	2.2438e+06	0.69415	0.648418	0.691003	0.0503789	0.233196	0.0909699	0.462869	0.290478	1.89697	3.68864	2.4709	8.32056	9.364	9.37125	2.08526e-05
ENSMUSP00000083077_family	^	ENSMUSP00000083077&ENSMUSP00000007340&ENSMUSP00000106874	ENSMUSP00000039657&ENSMUSP00000005692,^ENSMUSP00000079691,^ENSMUSP00000083077&ENSMUSP00000007340&ENSMUSP00000106874	112218	Family {ATPase, Na+/K+ transporting, alpha 2 polypeptide}	ATP1A2; ATP12A; ATP1A4	1.04166e+07	8.94197e+06	5.82284e+06	5.44866e+06	9.64458e+06	1.42283e+07	9.58412e+06	1.34148e+07	102679	235808	451457	742964	203123	327447	9.64458e+06	1.42283e+07	9.58412e+06	1.34148e+07	1.04166e+07	8.94197e+06	5.82284e+06	5.44866e+06	102679	235808	451457	742964	203123	327447	85.9451	126.791	85.4063	119.542	92.825	79.6839	51.8886	48.5542	0.914999	2.10134	4.02304	6.62072	1.81008	2.91795	0.00258183
ENSMUSP00000079306	^	^	ENSMUSP00000007248,^ENSMUSP00000015800,^ENSMUSP00000028222,^ENSMUSP00000079306,^ENSMUSP00000084586	69643	Heat shock protein 2	HSPA2	908573	834447	204584	485662	409375	489161	98675.6	497409	345350	35282.7	117478	382685	467988	181592	409375	489161	98675.6	497409	908573	834447	204584	485662	345350	35282.7	117478	382685	467988	181592	5.8782	7.02384	1.41688	7.14227	13.0462	11.9818	2.93761	6.97359	4.95886	0.506623	1.68686	5.49495	6.71982	2.60747	0.000176584
ENSMUSP00000099475	^	^	^	191558	Clathrin, heavy polypeptide (Hc)	CLTC	5.91108e+06	6.24171e+06	3.54975e+06	3.64741e+06	5.95064e+06	7.30726e+06	3.53424e+06	4.5383e+06	342105	738364	191246	689278	784031	1.14204e+06	5.95064e+06	7.30726e+06	3.53424e+06	4.5383e+06	5.91108e+06	6.24171e+06	3.54975e+06	3.64741e+06	342105	738364	191246	689278	784031	1.14204e+06	31.0644	38.1465	18.45	23.6915	30.8579	32.5839	18.5309	19.0408	1.78591	3.85452	0.998373	3.59827	4.09292	5.96187	0.000933189
ENSMUSP00000020630	^	^	ENSMUSP00000020630,^ENSMUSP00000144297,^ENSMUSP00000145468	94210	Heat shock protein 4	HSPA4	367014	416100	218727	315214	397840	474582	462751	309287	94576.4	409084	14040	1.4232e+06	1.06207e+06	432366	397840	474582	462751	309287	367014	416100	218727	315214	94576.4	409084	14040	1.4232e+06	1.06207e+06	432366	4.22291	5.03749	4.91191	3.28295	3.8957	4.41673	2.3217	3.34586	1.00389	4.34226	0.149029	15.1067	11.2734	4.58939	0.000126858
ENSMUSP00000099788	^	^	ENSMUSP00000001187,^ENSMUSP00000099788	75290	Annexin A6	ANXA6	2.49184e+06	3.20867e+06	1.78781e+06	1.84105e+06	4.08366e+06	4.60209e+06	1.87553e+06	3.19719e+06	9489.42	260055	128804	149798	193570	88465.5	4.08366e+06	4.60209e+06	1.87553e+06	3.19719e+06	2.49184e+06	3.20867e+06	1.78781e+06	1.84105e+06	9489.42	260055	128804	149798	193570	88465.5	54.2391	61.1249	24.9108	42.465	33.0966	42.6175	23.7457	24.4527	0.126038	3.45404	1.71077	1.98961	2.57099	1.175	0.00162937
ENSMUSP00000144297 (+2)	ENSMUSP00000144297&ENSMUSP00000144413&ENSMUSP00000144654	^	ENSMUSP00000020630,^ENSMUSP00000144297,^ENSMUSP00000145468	91679	heat shock 105kDa/110kDa protein 1 [Source:MGI Symbol;Acc:MGI:105053] (g:29657.15, t:202089.3).	None	0	21193.5	99975	26562.1	158428	216126	64998.3	201115	181196	63251.4	248573	273090	673776	335462	158428	216126	64998.3	201115		21193.5	99975	26562.1	181196	63251.4	248573	273090	673776	335462	1.72807	2.35742	0.708977	2.19369		0.23117	1.09049	0.28973	1.97642	0.689923	2.71134	2.97877	7.34929	3.6591	5.19121e-05
ENSMUSP00000145468	^	^	ENSMUSP00000020630,^ENSMUSP00000144297,^ENSMUSP00000145468	94383	heat shock protein 4 like [Source:MGI Symbol;Acc:MGI:107422] (g:25757.12, t:204702.2).	None	226979	140531	81671.8	80724	380043	246673	58389.3	209099	191728	134705	118445	196665	0	70452.4	380043	246673	58389.3	209099	226979	140531	81671.8	80724	191728	134705	118445	196665		70452.4	4.02661	2.61353	0.618642	2.21543	2.40487	1.48895	0.865324	0.855281	2.03138	1.42721	1.25493	2.08369		0.746452	0.000120961
ENSMUSP00000086294 (+1)	ENSMUSP00000086294&ENSMUSP00000135828	^	^	108869	Espin-like	ESPNL	0	0	0	0	0	0	0	0	1513.72	108761	391528	0	368135	466598									1513.72	108761	391528		368135	466598									0.013904	0.999005	3.59632		3.38145	4.28587
ENSMUSP00000027810	^	^	^	54358	Fumarate hydratase 1	FH1	475832	452578	443947	83688.2	473415	205706	299686	212728	60808.8	72766.9	59228.8	180420	0	0	473415	205706	299686	212728	475832	452578	443947	83688.2	60808.8	72766.9	59228.8	180420			8.7092	3.78428	5.51319	3.91346	8.75366	8.32587	8.1671	1.53958	1.11867	1.33866	1.08961	3.31911			0.000261629
ENSMUSP00000025083	^	^	^	109552	Kinesin family member 5B	KIF5B	600573	414376	411020	248802	313282	337047	389033	269409	126763	178997	69011.7	161374	136238	278729	313282	337047	389033	269409	600573	414376	411020	248802	126763	178997	69011.7	161374	136238	278729	2.85967	3.07659	3.55112	2.45919	5.48208	3.78246	3.75182	2.27108	1.15711	1.6339	0.629945	1.47304	1.24359	2.54426	8.59058e-05
ENSMUSP00000022842	^	^	^	59625	Chaperonin containing Tcp1, subunit 5 (epsilon)	CCT5	19149.7	16228.1	15959.3	7464.41	41116.2	13520.7	0	201298	43551.7	75942.4	82255	0	114134	0	41116.2	13520.7		201298	19149.7	16228.1	15959.3	7464.41	43551.7	75942.4	82255		114134		0.68958	0.226763		3.37607	0.321168	0.27217	0.267661	0.125189	0.730427	1.27367	1.37954		1.9142		2.07153e-05
ENSMUSP00000041378	^	^	^	71344	Shootin-1 (KIAA 1598)	SHOOTIN1	0	0	0	0	0	0	0	0	12900.2	12803.7	175043	0	288661	0									12900.2	12803.7	175043		288661										0.180817	0.179464	2.45351		4.04604
ENSMUSP00000020107	^	^	ENSMUSP00000020107,^ENSMUSP00000033744,^ENSMUSP00000047978,^ENSMUSP00000098605,^ENSMUSP00000138165	134748	ATPase, Ca++ transporting, plasma membrane 1	ATP2B1	348551	318236	184727	103761	316380	347846	84706.4	238645	125812	184552	47971.7	421696	241138	229534	316380	347846	84706.4	238645	348551	318236	184727	103761	125812	184552	47971.7	421696	241138	229534	2.34794	2.58146	0.628629	1.77104	2.58669	2.36171	1.37091	0.770037	0.933683	1.36961	0.356011	3.12952	1.78955	1.70343	7.05331e-05
ENSMUSP00000082046 (+3)	ENSMUSP00000082046&ENSMUSP00000102739&ENSMUSP00000102744&ENSMUSP00000102745	^	^	249765	Myosin VIIA	MYO7A	17396.8	209723	4791.21	217563	4241.9	22660.1	96697.6	0	220350	115302	128869	145262	788663	322239	4241.9	22660.1	96697.6		17396.8	209723	4791.21	217563	220350	115302	128869	145262	788663	322239	0.0169836	0.0907257	0.387154		0.0696525	0.83968	0.0191829	0.87107	0.882231	0.46164	0.515963	0.581597	3.15762	1.29017	5.10194e-07
ENSMUSP00000018851	^	^	^	532046	Dynein cytoplasmic 1 heavy chain 1	DYNC1H1	1.33842e+06	897667	762544	636653	869513	1.38742e+06	462375	643611	214024	286540	346380	802651	1.42733e+06	1.11685e+06	869513	1.38742e+06	462375	643611	1.33842e+06	897667	762544	636653	214024	286540	346380	802651	1.42733e+06	1.11685e+06	1.63428	2.60771	0.869051	1.20969	2.51561	1.6872	1.43323	1.19661	0.402266	0.538563	0.651034	1.50861	2.68272	2.09917	4.90946e-05
ENSMUSP00000021554	^	^	ENSMUSP00000006626,^ENSMUSP00000006629,^ENSMUSP00000021554,^ENSMUSP00000066068	103069	Actinin, alpha 1	ACTN1	2.00368e+06	1.3781e+06	1.04039e+06	911757	2.29533e+06	1.21362e+06	817659	1.63884e+06	81268.5	41581.2	44067.8	76107.4	1766.91	45065.8	2.29533e+06	1.21362e+06	817659	1.63884e+06	2.00368e+06	1.3781e+06	1.04039e+06	911757	81268.5	41581.2	44067.8	76107.4	1766.91	45065.8	22.2698	11.7748	7.93312	15.9004	19.4402	13.3706	10.0941	8.84609	0.788487	0.40343	0.427556	0.738412	0.017143	0.437239	0.000668995
ENSMUSP00000006629_family	^	ENSMUSP00000006629&ENSMUSP00000021458	ENSMUSP00000006626,^ENSMUSP00000006629&ENSMUSP00000021458,^ENSMUSP00000008991,^ENSMUSP00000021554,^ENSMUSP00000066068	274224	Family {Spectrin beta 2}	SPNB2; SPNB1	3.79447e+06	4.28269e+06	2.16611e+06	1.97372e+06	3.32009e+06	1.85302e+06	1.82342e+06	3.29255e+06	287120	21882.8	10505	77295.9	746282	362169	3.32009e+06	1.85302e+06	1.82342e+06	3.29255e+06	3.79447e+06	4.28269e+06	2.16611e+06	1.97372e+06	287120	21882.8	10505	77295.9	746282	362169	12.1072	6.75732	6.6494	12.0068	13.8371	15.6175	7.89904	7.19747	1.04703	0.0797991	0.038308	0.281871	2.72143	1.32071	0.000363706
ENSMUSP00000136957	^	^	^	33902	Purine rich element binding protein B	PURB	175076	0	167023	0	114017	63864.5	0	278608	8656.12	14067.2	10707.1	11488.3	22923.4	0	114017	63864.5		278608	175076		167023		8656.12	14067.2	10707.1	11488.3	22923.4		3.36314	1.8838		8.21804	5.16418		4.92665		0.255328	0.414938	0.315826	0.338867	0.676167		0.00010103
ENSMUSP00000024755	^	^	^	28288	Chloride intracellular channel 5	CLIC5	31317.7	29604.1	0	44885.3	36733.3	0	12487.5	0	0	579105	552256	121983	1252739	0	36733.3		12487.5		31317.7	29604.1		44885.3		579105	552256	121983	1252739		1.29855		0.441442		1.1071	1.04653		1.58673		20.4717	19.5226	4.3122	44.2852		3.9009e-05
ENSMUSP00000099938	^	^	^	36512	Malate dehydrogenase 1, NAD (soluble)	MDH1	440507	730161	770080	934881	827844	623213	523429	931987	0	1.08697e+06	335141	53647.6	750674	416271	827844	623213	523429	931987	440507	730161	770080	934881		1.08697e+06	335141	53647.6	750674	416271	22.6732	17.0687	14.3358	25.5255	12.0647	19.9978	21.0911	25.6048		29.7702	9.17893	1.46931	20.5596	11.4009	0.000681114
ENSMUSP00000030785 (+1)	ENSMUSP00000030785&ENSMUSP00000101284	^	ENSMUSP00000030785,^ENSMUSP00000037982	94498	Espin 1	ESPN_1	0	0	0	0	0	0	0	0	0	699601	1.76666e+06	0	1.87192e+06	655500										699601	1.76666e+06		1.87192e+06	655500										7.40334	18.6952		19.8091	6.93665
ENSMUSP00000128803	^	^	^	16962	Myosin, light polypeptide 6, alkali, smooth muscle and non-muscle	MYL6	86962.4	159968	25455	27144.7	44978.8	67194.7	57045.2	63131.4	0	46192	337737	0	342351	0	44978.8	67194.7	57045.2	63131.4	86962.4	159968	25455	27144.7		46192	337737		342351		2.65174	3.96149	3.36312	3.72193	5.1269	9.43098	1.50071	1.60032		2.72326	19.9114		20.1834		7.96595e-05
ENSMUSP00000110546 (+1)	ENSMUSP00000110546&ENSMUSP00000110547	^	^	30257	ATP synthase, H+ transporting, mitochondrial F1 complex, gamma polypeptide 1	ATP5C1	1.79997e+06	1.32495e+06	1.43254e+06	988857	2.14229e+06	1.83232e+06	908752	1.06588e+06	0	213302	435765	0	0	0	2.14229e+06	1.83232e+06	908752	1.06588e+06	1.79997e+06	1.32495e+06	1.43254e+06	988857		213302	435765				70.8031	60.5585	30.0344	35.2275	59.4894	43.7898	47.3459	32.6819		7.04969	14.4021				0.00212696
ENSMUSP00000082533 (+1)	ENSMUSP00000082533&ENSMUSP00000128127	^	^	59951	Coagulation factor C homolog (Limulus polyphemus)	COCH	9.27545e+07	7.88983e+07	5.26684e+07	4.30129e+07	1.29335e+08	1.31517e+08	7.31808e+07	6.86962e+07	0	60730.1	1.13246e+06	808452	622857	326654	1.29335e+08	1.31517e+08	7.31808e+07	6.86962e+07	9.27545e+07	7.88983e+07	5.26684e+07	4.30129e+07		60730.1	1.13246e+06	808452	622857	326654	2157.34	2193.74	1220.68	1145.87	1547.17	1316.05	878.524	717.467		1.013	18.8898	13.4852	10.3894	5.44868	0.0648075
ENSMUSP00000023707	^	^	^	15944	Superoxide dismutase 1, soluble	SOD1	0	0	0	0	0	0	0	0	0	112765	187354	185140	703427	582269										112765	187354	185140	703427	582269										7.07259	11.7507	11.6119	44.1186	36.5196
ENSMUSP00000038755 (+3)	ENSMUSP00000038755&ENSMUSP00000139760&ENSMUSP00000140279&ENSMUSP00000141151	^	^	22452	Abhydrolase domain containing 14b	ABHD14B	126319	386791	119887	48505.2	627741	326311	160155	172019	0	184786	218764	0	362873	0	627741	326311	160155	172019	126319	386791	119887	48505.2		184786	218764		362873		27.9592	14.5337	7.13321	7.66161	5.62618	17.2274	5.33968	2.1604		8.23027	9.74361		16.1622		0.000839908
ENSMUSP00000027916	^	^	^	33197	Bisphosphate 3'-nucleotidase 1	BPNT1	74881.9	47140	18107.3	0	0	27845	44751.4	169313	240160	0	382355	17645.1	428689	170844		27845	44751.4	169313	74881.9	47140	18107.3		240160		382355	17645.1	428689	170844		0.838782	1.34805	5.10024	2.25568	1.42001	0.545449		7.2344		11.5177	0.531527	12.9135	5.14638
ENSMUSP00000025542	^	^	^	40474	Phosphoserine aminotransferase 1	PSAT1	575028	458483	709424	662261	1.02165e+06	1.07995e+06	404868	1.08957e+06	114951	0	574284	1.18377e+06	817835	289553	1.02165e+06	1.07995e+06	404868	1.08957e+06	575028	458483	709424	662261	114951		574284	1.18377e+06	817835	289553	25.242	26.6826	10.0032	26.9202	14.2073	11.3278	17.5279	16.3626	2.84011		14.189	29.2477	20.2064	7.15406	0.000758282
ENSMUSP00000031726 (+2)	ENSMUSP00000031726&ENSMUSP00000106656&ENSMUSP00000129353	^	ENSMUSP00000030940,^ENSMUSP00000031726	37332	Guanine nucleotide binding protein (G protein), beta 2	GNB2	700221	321912	107485	134305	276173	428340	236234	464817	0	371779	219467	106042	696661	133552	276173	428340	236234	464817	700221	321912	107485	134305		371779	219467	106042	696661	133552	7.39776	11.4738	6.32791	12.4509	18.7566	8.62296	2.87918	3.59758		9.95873	5.87879	2.8405	18.6612	3.57741	0.000222232
ENSMUSP00000030940 (+3)	ENSMUSP00000030940&ENSMUSP00000101241&ENSMUSP00000130123&ENSMUSP00000135091	^	ENSMUSP00000030940,^ENSMUSP00000031726	37378	Guanine nucleotide binding protein (G protein), beta 1	GNB1	231432	859448	207348	292697	0	562426	207028	535024	0	371779	219467	106042	696661	133552		562426	207028	535024	231432	859448	207348	292697		371779	219467	106042	696661	133552		15.047	5.53877	14.3139	6.19167	22.9934	5.54733	7.83074		9.94647	5.87156	2.83701	18.6383	3.57301
ENSMUSP00000037583	^	^	^	24912	Transmembrane emp24-like trafficking protein 10	TMED10	0	889049	261663	381002	772065	553917	252068	561020	0	287246	55556.6	0	0	0	772065	553917	252068	561020		889049	261663	381002		287246	55556.6				30.9917	22.2349	10.1183	22.5201		35.6876	10.5035	15.2939		11.5304	2.23011				0.000931005
ENSMUSP00000127526	^	^	^	39640	Isocitrate dehydrogenase 3 (NAD+) alpha	IDH3A	1.18606e+06	2.41515e+06	1.21858e+06	674757	1.78332e+06	1.30887e+06	2.04961e+06	1.12332e+06	0	240844	255304	280.65	507014	0	1.78332e+06	1.30887e+06	2.04961e+06	1.12332e+06	1.18606e+06	2.41515e+06	1.21858e+06	674757		240844	255304	280.65	507014		44.988	33.0188	51.7056	28.3379	29.9209	60.9271	30.7411	17.0221		6.07577	6.44055	0.00707997	12.7905		0.00135146
ENSMUSP00000003912	^	^	^	47996	Calreticulin	CALR	93118.1	118251	0	46347.5	0	0	57962.7	162789	0	379183	173132	167294	1.75885e+06	414354			57962.7	162789	93118.1	118251		46347.5		379183	173132	167294	1.75885e+06	414354			1.20766	3.39171	1.94012	2.46376		0.965653		7.9003	3.60722	3.48558	36.6457	8.63309
ENSMUSP00000030665	^	^	^	38359	Nuclear distribution gene C homolog (Aspergillus)	NUDC	188968	0	66835.2	0	0	21916.9	0	0	0	177403	195903	405691	440971	264191		21916.9			188968		66835.2			177403	195903	405691	440971	264191		0.571362			4.92631		1.74236			4.62482	5.10709	10.5762	11.4959	6.88734
ENSMUSP00000066886 (+1)	ENSMUSP00000066886&ENSMUSP00000110314	^	^	68327	ATPase, H+ transporting, lysosomal V1 subunit A	ATP6V1A	141184	139534	51159.1	126029	249371	100179	135587	161129	0	304957	331475	436874	408307	267393	249371	100179	135587	161129	141184	139534	51159.1	126029		304957	331475	436874	408307	267393	3.64967	1.46617	1.98438	2.35821	2.0663	2.04215	0.74874	1.8445		4.4632	4.8513	6.39387	5.97577	3.91342	0.000109638
ENSMUSP00000036288	^	^	^	57478	Chaperonin containing Tcp1, subunit 2 (beta)	CCT2	42769.3	11623.8	139349	79564.1	429554	890939	168047	103312	380220	0	183905	279096	232449	343859	429554	890939	168047	103312	42769.3	11623.8	139349	79564.1	380220		183905	279096	232449	343859	7.47337	15.5005	2.92367	1.79741	0.744099	0.20223	2.42439	1.38425	6.61505		3.19957	4.8557	4.04413	5.98245	0.000224503
ENSMUSP00000034276 (+1)	ENSMUSP00000034276&ENSMUSP00000138019	^	^	19531	Cytochrome c oxidase subunit IV isoform 1	COX4I1	585336	1.20267e+06	914262	750721	523256	1.09666e+06	1.47485e+06	799897	0	114872	56804.2	199992	177281	80830	523256	1.09666e+06	1.47485e+06	799897	585336	1.20267e+06	914262	750721		114872	56804.2	199992	177281	80830	26.791	56.1499	75.513	40.9552	29.9696	61.5777	46.8108	38.4374		5.8815	2.90841	10.2397	9.07692	4.13855	0.000804815
ENSMUSP00000002572 (+1)	ENSMUSP00000002572&ENSMUSP00000019684	^	^	37434	Solute carrier family 9 (sodium/hydrogen exchanger), member 3 regulator 2	SLC9A3R2	0	0	17437.2	20055.2	25517.5	25286.9	0	20600.6	24528.9	295325	0	614231	472779	205636	25517.5	25286.9		20600.6			17437.2	20055.2	24528.9	295325		614231	472779	205636	0.681665	0.675505		0.550319			0.465811	0.535748	0.655258	7.88922		16.4084	12.6297	5.49329	2.04775e-05
ENSMUSP00000036386 (+1)	ENSMUSP00000036386&ENSMUSP00000103267	^	ENSMUSP00000032373,^ENSMUSP00000036386	36500	Lactate dehydrogenase A	LDHA	327006	990548	689036	869083	1.5081e+06	814859	934059	1.35687e+06	0	26464.2	295489	0	42581.5	0	1.5081e+06	814859	934059	1.35687e+06	327006	990548	689036	869083		26464.2	295489		42581.5		41.3178	22.3249	25.5907	37.1746	8.95907	27.1383	18.8777	23.8105		0.725045	8.09559		1.16662		0.00124121
ENSMUSP00000036907 (+1)	ENSMUSP00000036907&ENSMUSP00000105359	^	ENSMUSP00000036907,^ENSMUSP00000051432,^ENSMUSP00000072858,^ENSMUSP00000072989,^ENSMUSP00000074142,^ENSMUSP00000077814	13554	H2A histone family, member Z	H2AFZ	2.4545e+06	4.74078e+06	3.804e+06	1.63685e+06	4.47002e+06	4.25432e+06	3.2509e+06	1.8945e+06	83991.8	37418	0	0	0	0	4.47002e+06	4.25432e+06	3.2509e+06	1.8945e+06	2.4545e+06	4.74078e+06	3.804e+06	1.63685e+06	83991.8	37418					329.793	313.879	239.848	139.775	181.091	349.77	280.655	120.765	6.19683	2.76066					0.00990714
ENSMUSP00000075987 (+1)	ENSMUSP00000075987&ENSMUSP00000132480	^	^	39633	Solute carrier family 25 (mitochondrial carrier, phosphate carrier), member 3	SLC25A3	1.30318e+06	1.13461e+06	329365	1.76489e+06	1.62426e+06	1.23815e+06	623841	971747	0	174515	142068	0	267562	78628	1.62426e+06	1.23815e+06	623841	971747	1.30318e+06	1.13461e+06	329365	1.76489e+06		174515	142068		267562	78628	40.9825	31.2404	15.7404	24.5186	32.8811	28.628	8.31038	44.5309		4.40329	3.5846		6.751	1.9839	0.00123113
ENSMUSP00000035110 (+1)	ENSMUSP00000035110&ENSMUSP00000131971	^	^	56432	Hedgehog acyltransferase-like	HHATL	1.39788e+06	1.09702e+06	660836	161308	892468	1.88212e+06	807196	1.20365e+06	375894	49988.1	0	0	185508	0	892468	1.88212e+06	807196	1.20365e+06	1.39788e+06	1.09702e+06	660836	161308	375894	49988.1			185508		15.8149	33.3521	14.3039	21.3293	24.7711	19.4397	11.7103	2.85846	6.66101	0.885811			3.28729		0.000475088
ENSMUSP00000022369	^	^	^	116718	Vinculin	VCL	970138	1.56697e+06	704228	422326	1.05397e+06	1394667	452580	1.36192e+06	0	628253	144687	0	256660	358936	1.05397e+06	1394667	452580	1.36192e+06	970138	1.56697e+06	704228	422326		628253	144687		256660	358936	9.03004	11.949	3.87755	11.6685	8.31181	13.4252	6.03358	3.61835		5.38265	1.23963		2.19898	3.07524	0.000271267
ENSMUSP00000034756	^	^	^	38677	Annexin A2	ANXA2	2.08803e+06	2.22126e+06	1.98019e+06	1.46828e+06	1.46679e+06	2.57468e+06	1.18742e+06	2.14896e+06	262103	20496	0	26055.7	40571.7	20752.4	1.46679e+06	2.57468e+06	1.18742e+06	2.14896e+06	2.08803e+06	2.22126e+06	1.98019e+06	1.46828e+06	262103	20496		26055.7	40571.7	20752.4	37.9241	66.5688	30.701	55.5617	53.9864	57.4311	51.1982	37.9627	6.7767	0.529927		0.673675	1.04899	0.536557	0.00113926
ENSMUSP00000130949	^	^	^	313621	Otogelin	OTOG	3.56569e+06	2.44036e+06	1.12675e+06	1.07007e+06	1.38048e+06	2.19779e+06	686062	1.14448e+06	899702	1.18626e+06	0	1.22408e+06	941691	1.67917e+06	1.38048e+06	2.19779e+06	686062	1.14448e+06	3.56569e+06	2.44036e+06	1.12675e+06	1.07007e+06	899702	1.18626e+06		1.22408e+06	941691	1.67917e+06	4.40174	7.00778	2.18755	3.64926	11.3694	7.78123	3.59272	3.41197	2.86876	3.78247		3.90307	3.00264	5.35414	0.00013223
ENSMUSP00000093955	^	^	^	50062	Eukaryotic translation elongation factor 1 gamma	EEF1G	201060	91824.6	159636	161453	435967	153700	208004	92172.2	0	194848	123967	0	0	0	435967	153700	208004	92172.2	201060	91824.6	159636	161453		194848	123967				8.70854	3.0702	4.15492	1.84116	4.01622	1.83422	3.18877	3.22505		3.89213	2.47628				0.000261609
ENSMUSP00000070413 (+1)	ENSMUSP00000070413&ENSMUSP00000112520	^	^	44903	DnaJ (Hsp40) homolog, subfamily A, member 4	DNAJA4	0	37076.1	0	25893.8	45950.5	51825.2	35399.6	32480.1	172603	0	132283	205134	470401	97609.6	45950.5	51825.2	35399.6	32480.1		37076.1		25893.8	172603		132283	205134	470401	97609.6	1.02333	1.15416	0.788358	0.723339		0.825692		0.576662	3.84392		2.94596	4.56839	10.4759	2.17379	3.07413e-05
ENSMUSP00000049355	^	^	^	62768	Glucose phosphate isomerase 1	GPI1	74037.4	28980.1	58703.8	6138.92	145315	192839	94257	246448	0	62374.6	340050	816675	398733	0	145315	192839	94257	246448	74037.4	28980.1	58703.8	6138.92		62374.6	340050	816675	398733		2.31512	3.07225	1.50167	3.92633	1.17954	0.461701	0.935251	0.0978033		0.993733	5.41756	13.011	6.35249		6.95472e-05
ENSMUSP00000032927 (+5)	ENSMUSP00000032927&ENSMUSP00000127962&ENSMUSP00000129408&ENSMUSP00000133002&ENSMUSP00000133985&ENSMUSP00000134724	^	^	32952	START domain containing 10	STARD10	0	0	0	0	0	0	0	0	0	120457	82722.5	202672	0	71464.6										120457	82722.5	202672		71464.6										3.65552	2.51039	6.15053		2.16875
ENSMUSP00000049407 (+2)	ENSMUSP00000049407&ENSMUSP00000133728&ENSMUSP00000134734	^	^	63965	Heterogeneous nuclear ribonucleoprotein L	HNRNPL	420520	347951	486655	104571	721908	935081	112226	787104	351813	0	55510.7	317451	809560	108733	721908	935081	112226	787104	420520	347951	486655	104571	351813		55510.7	317451	809560	108733	11.286	14.6186	1.75448	12.3052	6.57422	5.43971	7.60815	1.63482	5.50009		0.867828	4.96288	12.6563	1.69989	0.000339036
ENSMUSP00000004378 (+1)	ENSMUSP00000004378&ENSMUSP00000144861	^	ENSMUSP00000004378,^ENSMUSP00000075513	47298	Enolase 2, gamma neuronal	ENO2	31747	0	0	0	0	24663	17360.7	16782.5	0	239035	25808.7	389762	305572	29539		24663	17360.7	16782.5	31747					239035	25808.7	389762	305572	29539		0.521438	0.367049	0.354824	0.671212					5.05382	0.545662	8.24057	6.46057	0.624529
ENSMUSP00000051223 (+1)	ENSMUSP00000051223&ENSMUSP00000143631	^	ENSMUSP00000018470,^ENSMUSP00000019109,^ENSMUSP00000022894,^ENSMUSP00000051223,^ENSMUSP00000070993,^ENSMUSP00000100067	28304	Tyrosine 3-monooxygenase/tryptophan 5-monooxygenase activation protein, gamma polypeptide	YWHAG	122896	246288	175718	141808	128981	133534	126360	168829	0	93253	68135.4	153295	160389	67615.2	128981	133534	126360	168829	122896	246288	175718	141808		93253	68135.4	153295	160389	67615.2	4.55699	4.71785	4.46437	5.96485	4.34199	8.70152	6.20824	5.01017		3.29469	2.40727	5.41602	5.66667	2.38889	0.000136894
ENSMUSP00000063714 (+1)	ENSMUSP00000063714&ENSMUSP00000101803	^	^	23408	Rho GDP dissociation inhibitor (GDI) alpha	ARHGDIA	289468	318615	13797	31961.5	117630	247577	109425	183711	0	61455.5	65253	81472.4	107856	0	117630	247577	109425	183711	289468	318615	13797	31961.5		61455.5	65253	81472.4	107856		5.02521	10.5766	4.67469	7.84823	12.3662	13.6114	0.589415	1.36541		2.62541	2.78764	3.48054	4.60764		0.00015096
ENSMUSP00000061227	^	^	^	61419	Phosphoglucomutase 2	PGM2	15037.1	17369.5	62740.8	253857	74752.2	143489	125694	139341	0	177782	150790	428139	432395	59862.5	74752.2	143489	125694	139341	15037.1	17369.5	62740.8	253857		177782	150790	428139	432395	59862.5	1.21709	2.33623	2.0465	2.2687	0.244829	0.282803	1.02152	4.1332		2.89458	2.4551	6.97079	7.04009	0.974657	3.65618e-05
ENSMUSP00000129565 (+1)	ENSMUSP00000129565&ENSMUSP00000138073	^	^	23610	Glutathione S-transferase, pi 1	GSTP1	97348.2	0	10399.5	0	64361.2	24615.7	139958	162832	0	101879	20113	62223.8	5260.43	0	64361.2	24615.7	139958	162832	97348.2		10399.5			101879	20113	62223.8	5260.43		2.72602	1.0426	5.92792	6.89674	4.12318		0.440471			4.31507	0.851886	2.63548	0.222805		8.18908e-05
ENSMUSP00000017430 (+2)	ENSMUSP00000017430&ENSMUSP00000131174&ENSMUSP00000131788	^	^	33318	Glyoxalase domain containing 4	GLOD4	36514.8	0	100559	0	175994	29648.8	613795	1.48107e+06	0	82153.2	65930.4	0	0	54211.8	175994	29648.8	613795	1.48107e+06	36514.8		100559			82153.2	65930.4			54211.8	5.28224	0.889875	18.4223	44.4525	1.09595		3.01816			2.46573	1.97882			1.6271	0.000158681
ENSMUSP00000035366	^	^	^	56615	Dynein cytoplasmic 1 light intermediate chain 1	DYNC1LI1	83954.6	0	75223.2	80743.4	130083	208088	0	130832	164405	93083.7	0	60616.3	22604.7	344900	130083	208088		130832	83954.6		75223.2	80743.4	164405	93083.7		60616.3	22604.7	344900	2.29768	3.67548		2.31091	1.4829		1.32868	1.42618	2.90392	1.64415		1.07068	0.39927	6.09203	6.90234e-05
ENSMUSP00000030164	^	^	^	89323	Valosin containing protein	VCP	1.17842e+06	1.85215e+06	1.00743e+06	1.12755e+06	1.54905e+06	1.93393e+06	1.18939e+06	1.29602e+06	0	97523.4	282954	157213	0	150183	1.54905e+06	1.93393e+06	1.18939e+06	1.29602e+06	1.17842e+06	1.85215e+06	1.00743e+06	1.12755e+06		97523.4	282954	157213		150183	17.3421	21.6509	13.3157	14.5094	13.1927	20.7354	11.2785	12.6233		1.09181	3.16776	1.76005		1.68135	0.000520965
ENSMUSP00000032078	^	^	^	59653	Chaperonin containing Tcp1, subunit 7 (eta)	CCT7	40796.9	272388	179907	70090.2	127286	177667	20346.9	66948.2	0	88943.2	153661	0	170522	0	127286	177667	20346.9	66948.2	40796.9	272388	179907	70090.2		88943.2	153661		170522		2.13377	2.97834	0.341087	1.12229	0.683904	4.56621	3.01589	1.17497		1.49101	2.57592		2.85856		6.40996e-05
ENSMUSP00000020522	^	^	ENSMUSP00000020522,^ENSMUSP00000059801	85361	Phosphofructokinase, liver, B-type	PFKL	203349	235212	0	47257.5	90181.2	32481.2	3933.64	46318	72068.7	265796	0	0	340498	60445.9	90181.2	32481.2	3933.64	46318	203349	235212		47257.5	72068.7	265796			340498	60445.9	1.05647	0.380515	0.0460824	0.542613	2.38223	2.75549		0.553619	0.844281	3.11378			3.98891	0.708121	3.17368e-05
ENSMUSP00000028949 (+1)	ENSMUSP00000028949&ENSMUSP00000086542	^	^	40711	NSFL1 (p97) cofactor (p47)	NSFL1C	0	0	0	0	0	0	0	0	0	67010.9	92109.8	21514.7	55519.8	59787.1										67010.9	92109.8	21514.7	55519.8	59787.1										1.64601	2.26253	0.528474	1.36376	1.46857
ENSMUSP00000026743 (+1)	ENSMUSP00000026743&ENSMUSP00000144124	^	^	52853	Ubiquinol-cytochrome c reductase core protein 1	UQCRC1	1.72166e+06	1.02268e+06	695000	912227	800876	1.97076e+06	502348	816242	81716.5	0	129175	419537	507833	0	800876	1.97076e+06	502348	816242	1.72166e+06	1.02268e+06	695000	912227	81716.5		129175	419537	507833		15.1529	37.2876	9.50462	15.4436	32.5745	19.3495	13.1497	17.2597	1.54611		2.44405	7.93781	9.60841		0.0004552
ENSMUSP00000018466 (+1)	ENSMUSP00000018466&ENSMUSP00000105010	^	^	34281	Translocase of outer mitochondrial membrane 34	TOMM34	20351.7	164001	75556.6	62298.3	63171.1	140201	42082.2	0	0	98545.4	23198.7	0	391923	0	63171.1	140201	42082.2		20351.7	164001	75556.6	62298.3		98545.4	23198.7		391923		1.84274	4.08976	1.22757		0.593671	4.78403	2.20404	1.81728		2.87464	0.676723		11.4327		5.53569e-05
ENSMUSP00000031004 (+1)	ENSMUSP00000031004&ENSMUSP00000109795	^	ENSMUSP00000022629,^ENSMUSP00000025379,^ENSMUSP00000031004	62169	Collapsin response mediator protein 1	CRMP1	0	0	0	0	0	0	0	0	22226.5	0	205766	0	0	0									22226.5		205766												0.357518		3.30978
ENSMUSP00000022197 (+2)	ENSMUSP00000022197&ENSMUSP00000120053&ENSMUSP00000123135	^	^	38030	Secretory carrier membrane protein 1	SCAMP1	16997.9	20960	16019.5	34319.6	46876.1	0	48200.1	0	0	30072.4	82412	22762.5	0	301149	46876.1		48200.1		16997.9	20960	16019.5	34319.6		30072.4	82412	22762.5		301149	1.23261		1.26742		0.446961	0.551143	0.421233	0.902434		0.790755	2.16702	0.598541		7.91872	3.70281e-05
ENSMUSP00000023599 (+1)	ENSMUSP00000023599&ENSMUSP00000110998	^	ENSMUSP00000023599,^ENSMUSP00000026667,^ENSMUSP00000127034	46403	Eukaryotic translation initiation factor 4A2	EIF4A2	184854	769716	359519	578796	55088.9	227457	830670	0	71453.4	0	59080.7	162473	51401.6	43883	55088.9	227457	830670		184854	769716	359519	578796	71453.4		59080.7	162473	51401.6	43883	1.18718	4.90178	17.9012		3.98368	16.5876	7.74776	12.4732	1.53985		1.27321	3.50136	1.10772	0.945693	3.56636e-05
ENSMUSP00000025679 (+2)	ENSMUSP00000025679&ENSMUSP00000115195&ENSMUSP00000122945	^	^	31271	OTU domain, ubiquitin aldehyde binding 1	OTUB1	0	30636.6	0	0	96487.1	0	18453	0	0	53419.3	27360	0	103291	0	96487.1		18453			30636.6				53419.3	27360		103291		3.08551		0.590101			0.979714				1.70827	0.874932		3.3031		9.26903e-05
ENSMUSP00000020673 (+1)	ENSMUSP00000020673&ENSMUSP00000099819	^	ENSMUSP00000009036,^ENSMUSP00000020673	32352	Voltage-dependent anion channel 1	VDAC1	7.77695e+06	5.03595e+06	2.71014e+06	2.67561e+06	5.21179e+06	5.43923e+06	3.76964e+06	5.07125e+06	33594.4	0	55527.9	32372.9	265919	14281	5.21179e+06	5.43923e+06	3.76964e+06	5.07125e+06	7.77695e+06	5.03595e+06	2.71014e+06	2.67561e+06	33594.4		55527.9	32372.9	265919	14281	161.096	168.127	116.519	156.752	240.385	155.661	83.7703	82.7031	1.0384		1.71637	1.00065	8.21956	0.441426	0.00483941
ENSMUSP00000048978	^	^	^	212498	Coiled coil domain containing 88A	CCDC88A	0	0	0	0	0	20442.1	0	0	583606	0	21059.9	239239	0	0		20442.1							583606		21059.9	239239				0.0961989							2.74641		0.0991064	1.12584
ENSMUSP00000093965	^	^	^	109405	Alpha glucosidase 2 alpha neutral subunit	GANAB	826278	1.25002e+06	553362	523807	721616	607830	318035	1.30808e+06	0	128969	128740	75530.5	118085	138814	721616	607830	318035	1.30808e+06	826278	1.25002e+06	553362	523807		128969	128740	75530.5	118085	138814	6.59582	5.55578	2.90695	11.9563	7.55247	11.4256	5.05792	4.78778		1.17883	1.17673	0.690375	1.07934	1.26881	0.000198142
ENSMUSP00000091180 (+1)	ENSMUSP00000091180&ENSMUSP00000095656	^	^	49539	Predicted pseudogene 9755	GM9755	407732	312233	297988	129804	192426	357897	284022	293331	66983.7	0	53074	0	128401	0	192426	357897	284022	293331	407732	312233	297988	129804	66983.7		53074		128401		3.88434	7.22455	5.7333	5.92122	8.23053	6.30278	6.01522	2.62025	1.35214		1.07136		2.59191		0.000116687
ENSMUSP00000109346_family	^	ENSMUSP00000109346&ENSMUSP00000097797	^	282896	Family {Spectrin alpha 2}	SPNA2; SPNA2	6.39491e+06	6.33671e+06	2.17721e+06	2.71214e+06	4.30199e+06	4.64183e+06	3.06519e+06	4.65907e+06	309102	292014	0	244764	57126.9	269712	4.30199e+06	4.64183e+06	3.06519e+06	4.65907e+06	6.39491e+06	6.33671e+06	2.17721e+06	2.71214e+06	309102	292014		244764	57126.9	269712	15.207	16.4083	10.8351	16.4692	22.6052	22.3994	7.69615	9.58706	1.09263	1.03223		0.865208	0.201936	0.953396	0.000456824
ENSMUSP00000020637 (+1)	ENSMUSP00000020637&ENSMUSP00000137440	^	^	67279	Calnexin	CANX	327598	238850	268458	196781	692806	677039	141201	207772	0	91139.7	36876.6	0	23918.3	186841	692806	677039	141201	207772	327598	238850	268458	196781		91139.7	36876.6		23918.3	186841	10.2975	10.0632	2.09873	3.08822	4.86925	3.55014	3.99021	2.92485		1.35465	0.548115		0.355509	2.77711	0.000309342
ENSMUSP00000047927	^	^	^	185896	ATP-binding cassette, sub-family A (ABC1), member 5	ABCA5	0	0	0	0	0	0	0	0	0	107058	201734	460801	53776.3	0										107058	201734	460801	53776.3											0.575905	1.0852	2.47881	0.289282
ENSMUSP00000035743_family	^	ENSMUSP00000035743&ENSMUSP00000047564&ENSMUSP00000071231	^	96731	Family {Brain glycogen phosphorylase}	PYGB; PYGM; PYGL	2.18025e+06	1.94757e+06	1.59129e+06	785624	2.1823e+06	2.232e+06	1.03552e+06	1.56565e+06	0	86464.1	69211.8	230665	147221	552514	2.1823e+06	2.232e+06	1.03552e+06	1.56565e+06	2.18025e+06	1.94757e+06	1.59129e+06	785624		86464.1	69211.8	230665	147221	552514	22.5605	23.0743	10.7052	16.1856	22.5393	20.1339	16.4507	8.12174		0.893861	0.715508	2.3846	1.52196	5.71187	0.000677729
ENSMUSP00000052872	^	^	^	272429	Fatty acid synthase	FASN	754797	873433	267172	752190	687905	1.34769e+06	656692	747077	195821	0	160500	310072	293795	0	687905	1.34769e+06	656692	747077	754797	873433	267172	752190	195821		160500	310072	293795		2.52508	4.94693	2.41051	2.74228	2.77062	3.20609	0.980705	2.76105	0.718795		0.589146	1.13818	1.07843		7.58546e-05
ENSMUSP00000103261 (+1)	ENSMUSP00000103261&ENSMUSP00000142043	^	^	316816	LPS-responsive beige-like anchor	LRBA	165400	211676	141201	64490.5	203941	25896.7	165739	86297.9	174640	185329	0	0	167584	123016	203941	25896.7	165739	86297.9	165400	211676	141201	64490.5	174640	185329			167584	123016	0.64372	0.0817405	0.523138	0.272391	0.522071	0.668135	0.445688	0.203558	0.551234	0.584974			0.528964	0.388288	1.93377e-05
ENSMUSP00000066181 (+1)	ENSMUSP00000066181&ENSMUSP00000098859	^	^	83901	Inner membrane protein, mitochondrial	IMMT	901626	1.67549e+06	616128	816984	591797	969169	626795	1.03981e+06	20669.6	0	62432.7	0	118978	0	591797	969169	626795	1.03981e+06	901626	1.67549e+06	616128	816984	20669.6		62432.7		118978		7.05351	11.5513	7.47065	12.3933	10.7463	19.9699	7.34352	9.73748	0.246357		0.744124		1.41808		0.000211891
ENSMUSP00000006626	^	^	ENSMUSP00000006626,^ENSMUSP00000006629,^ENSMUSP00000021554,^ENSMUSP00000066068	103044	Actinin alpha 3	ACTN3	597514	424771	19647	24867.9	28446.2	21212	24571.2	27842.7	4228.77	4769.97	0	0	0	5169.71	28446.2	21212	24571.2	27842.7	597514	424771	19647	24867.9	4228.77	4769.97				5169.71	0.276059	0.205854	0.238454	0.270202	5.79863	4.12223	0.190666	0.241333	0.0410385	0.0462907				0.0501699	8.29294e-06
ENSMUSP00000016703 (+17)	ENSMUSP00000016703&ENSMUSP00000074994&ENSMUSP00000079670&ENSMUSP00000079816&ENSMUSP00000089293&ENSMUSP00000089295&ENSMUSP00000089346&ENSMUSP00000096442&ENSMUSP00000100737&ENSMUSP00000100739&ENSMUSP00000102062&ENSMUSP00000124509&ENSMUSP00000125104&ENSMUSP00000125754&ENSMUSP00000134751&ENSMUSP00000135215&ENSMUSP00000139663&ENSMUSP00000140394	^	^	15329	H3 histone, family 3B	H3F3B	1.16639e+06	9.6777e+06	2.29569e+06	3.68521e+06	1.57831e+06	1.79967e+06	554743	1.04304e+07	0	0	2.43425e+06	0	0	0	1.57831e+06	1.79967e+06	554743	1.04304e+07	1.16639e+06	9.6777e+06	2.29569e+06	3.68521e+06			2.43425e+06				102.962	117.403	36.1891	680.435	76.0903	631.333	149.761	240.408			158.8				0.00309303
ENSMUSP00000021719	^	^	^	6699	RIKEN cDNA 2010107E04 gene	2010107E04RIK	271903	0	0	0	331656	289369	0	113423	0	0	286911	0	0	0	331656	289369		113423	271903						286911				49.5083	43.1958		16.9313	40.5886						42.8289				0.00148725
ENSMUSP00000017188 (+3)	ENSMUSP00000017188&ENSMUSP000000410160&ENSMUSP00000075848&ENSMUSP00000131115	^	^	44775	Serine (or cysteine) peptidase inhibitor, clade B, member 6a	SERPINB6A	55231.7	0	78787	0	70598.6	75161.9	131037	251798	0	957265	0	266278	189907	69504.4	70598.6	75161.9	131037	251798	55231.7		78787			957265		266278	189907	69504.4	1.57674	1.67866	2.92656	5.62363	1.23354		1.75962			21.3794		5.94702	4.24135	1.5523	4.7366e-05
ENSMUSP00000057664	^	^	ENSMUSP00000057664,^ENSMUSP00000138477	23549	RAB2A, member RAS oncogene family	RAB2A	423160	107774	184148	373339	841850	77789.6	445886	413862	0	0	501574	57351.7	49031.8	0	841850	77789.6	445886	413862	423160	107774	184148	373339			501574	57351.7	49031.8		35.7489	3.30331	18.9344	17.5745	17.9694	4.57659	7.81979	15.8537			21.2992	2.43542	2.08212		0.00107391
ENSMUSP00000057308	^	^	ENSMUSP00000044395,^ENSMUSP00000057308,^ENSMUSP00000062030,^ENSMUSP00000079356	21978	Histone cluster 1, H1e	HIST1H1E	9.84739e+06	1.08226e+07	8.04621e+06	9.03685e+06	1.79966e+07	7.5257e+06	7.57264e+06	9.34096e+06	0	0	427330	0	63601.1	0	1.79966e+07	7.5257e+06	7.57264e+06	9.34096e+06	9.84739e+06	1.08226e+07	8.04621e+06	9.03685e+06			427330		63601.1		818.845	342.42	344.555	425.014	448.057	492.429	366.103	411.177			19.4435		2.89385		0.0245985
ENSMUSP00000020000	^	^	^	23064	Heme binding protein 2	HEBP2	0	0	0	0	0	0	0	0	0	0	447364	0	0	0											447364														19.3966
ENSMUSP00000009036 (+2)	ENSMUSP00000009036&ENSMUSP00000136273&ENSMUSP00000137236	^	ENSMUSP00000009036,^ENSMUSP00000020673	30754	Voltage-dependent anion channel 3	VDAC3	1.98955e+06	2.5337e+06	2.28188e+06	1.72719e+06	1.06208e+06	2.60815e+06	1.55624e+06	2.9167e+06	0	403368	0	0	0	0	1.06208e+06	2.60815e+06	1.55624e+06	2.9167e+06	1.98955e+06	2.5337e+06	2.28188e+06	1.72719e+06		403368					34.5346	84.807	50.6028	94.8396	64.6925	82.386	74.198	56.1614		13.1159					0.00103743
ENSMUSP00000034947	^	^	^	23714	Peptidylprolyl isomerase B	PPIB	1.91792e+06	2.22491e+06	1.20024e+06	1.7652e+06	2.17524e+06	1.83347e+06	1.3973e+06	1.52701e+06	0	0	333505	0	0	0	2.17524e+06	1.83347e+06	1.3973e+06	1.52701e+06	1.91792e+06	2.22491e+06	1.20024e+06	1.7652e+06			333505				91.7282	77.316	58.923	64.3928	80.877	93.8225	50.613	74.437			14.0636				0.00275556
ENSMUSP00000073532 (+1)	ENSMUSP00000073532&ENSMUSP00000089680	^	^	23385	Nascent polypeptide-associated complex alpha polypeptide	NACA	120549	21120.8	81734.2	100112	89399.4	124082	69510.6	90426.3	0	0	283732	0	0	0	89399.4	124082	69510.6	90426.3	120549	21120.8	81734.2	100112			283732				3.82294	5.30606	2.97245	3.86685	5.15498	0.903177	3.49516	4.28103			12.1331				0.000114843
ENSMUSP00000072829 (+1)	ENSMUSP00000072829&ENSMUSP00000124523	^	^	11606	Predicted gene 10053	GM10053	357216	303307	133859	192952	152325	298936	68219.4	125423	0	0	140127	0	0	0	152325	298936	68219.4	125423	357216	303307	133859	192952			140127				13.1247	25.757	5.87795	10.8067	30.7786	26.1336	11.5336	16.6252			12.0737				0.000394272
ENSMUSP00000006467 (+1)	ENSMUSP00000006467&ENSMUSP00000109451	^	^	34358	Actin related protein 2/3 complex, subunit 2	ARPC2	0	0	0	0	0	269369	0	0	0	0	387849	0	0	0		269369									387849					7.84006									11.2885
ENSMUSP00000001187 (+1)	ENSMUSP00000001187&ENSMUSP00000109305	^	ENSMUSP00000001187,^ENSMUSP00000099788	35917	Annexin A4	ANXA4	538022	594660	192473	267493	569152	509213	315206	514224	0	0	395629	219807	406280	281656	569152	509213	315206	514224	538022	594660	192473	267493			395629	219807	406280	281656	15.8463	14.1775	8.77595	14.317	14.9796	16.5565	5.35883	7.44755			11.0151	6.11987	11.3116	7.84185	0.000476031
ENSMUSP00000025563	^	^	^	21068	Ferritin heavy chain 1	FTH1	111504	184251	79961.9	0	145207	0	0	0	0	182929	0	444554	0	0	145207				111504	184251	79961.9			182929		444554			6.89232				5.29259	8.74553	3.79542			8.68279		21.1009			0.000207049
ENSMUSP00000004892 (+4)	ENSMUSP00000004892&ENSMUSP00000110021&ENSMUSP00000129163&ENSMUSP00000129729&ENSMUSP00000133921	^	^	17669	RAB11a, member RAS oncogene family	RAB11A	469939	601877	309828	388367	851412	158193	697052	186502	0	153001	0	0	0	0	851412	158193	697052	186502	469939	601877	309828	388367		153001					48.1867	8.95314	39.4506	10.5553	26.5968	34.064	17.5351	21.9802		8.65931					0.00144755
ENSMUSP00000039726 (+1)	ENSMUSP00000039726&ENSMUSP00000125504	^	^	9007	ATP synthase, H+ transporting, mitochondrial F0 complex, subunit F2	ATP5J2	675379	888203	252029	426780	624731	621371	357306	700617	0	0	81801.7	0	0	0	624731	621371	357306	700617	675379	888203	252029	426780			81801.7				69.3606	68.9876	39.6698	77.7858	74.9838	98.6125	27.9814	47.3832			9.08202				0.00208363
ENSMUSP00000112259	^	^	^	24577	Cofilin 1, non-muscle	CFL1	298683	422725	125809	138283	203551	241698	77399	282508	0	0	222814	140699	0	170372	203551	241698	77399	282508	298683	422725	125809	138283			222814	140699		170372	8.28219	9.83431	3.14925	11.4948	12.1529	17.2	5.11897	5.6265			9.06598	5.72481		6.93218	0.000248801
ENSMUSP00000022529	^	^	^	67631	Transketolase	TKT	317076	444396	382927	494958	358236	871159	614052	210135	0	0	611022	0	31547.1	0	358236	871159	614052	210135	317076	444396	382927	494958			611022		31547.1		5.29692	12.8811	9.07945	3.10708	4.68832	6.57089	5.66201	7.31851			9.03465		0.466459		0.000159122
ENSMUSP00000022803	^	^	^	28533	Proteasome (prosome, macropain) subunit, beta type 5	PSMB5	251339	264743	131315	92326.1	129216	249530	224694	172296	0	0	227272	0	84353.6	0	129216	249530	224694	172296	251339	264743	131315	92326.1			227272		84353.6		4.52865	8.74533	7.87488	6.0385	8.80872	9.27848	4.60221	3.23577			7.96522		2.95635		0.000136043
ENSMUSP00000025667_family	^	ENSMUSP00000025667&ENSMUSP00000065810	^	25429	Family {Reticulon 3}	RTN3; RTN3	0	432062	208002	497279	209468	439331	286363	171167	0	176577	0	4242.97	0	0	209468	439331	286363	171167		432062	208002	497279		176577		4242.97			8.23735	17.2768	11.2613	6.73117		16.9909	8.17972	19.5556		6.9439		0.166856			0.000247454
ENSMUSP00000065352	^	^	^	19993	NADH dehydrogenase (ubiquinone) 1 alpha subcomplex, 8	NDUFA8	84489.5	314748	158306	353308	362125	344368	139049	244324	0	0	141643	0	0	0	362125	344368	139049	244324	84489.5	314748	158306	353308			141643				18.1126	17.2244	6.95487	12.2205	4.22596	15.7429	7.91806	17.6716			7.08464				0.000544111
ENSMUSP00000005292 (+3)	ENSMUSP00000005292&ENSMUSP00000105355&ENSMUSP00000105356&ENSMUSP00000126451	^	^	21780	Peroxiredoxin 2	PRDX2	1.10124e+06	654468	149142	389399	296657	1.08017e+06	572638	674678	0	0	143954	258211	561934	128441	296657	1.08017e+06	572638	674678	1.10124e+06	654468	149142	389399			143954	258211	561934	128441	13.6206	49.5947	26.2919	30.977	50.5621	30.049	6.84768	17.8787			6.60948	11.8554	25.8004	5.89721	0.00040917
ENSMUSP00000022268	^	^	^	38938	Pyruvate dehydrogenase (lipoamide) beta	PDHB	621047	1.33814e+06	734848	538934	958824	1.37472e+06	716877	437050	0	0	249059	0	0	0	958824	1.37472e+06	716877	437050	621047	1.33814e+06	734848	538934			249059				24.6244	35.3055	18.4107	11.2243	15.9496	34.3659	18.8723	13.8408			6.39628				0.000739728
ENSMUSP00000001716_family	^	ENSMUSP00000001716&ENSMUSP00000134112	ENSMUSP00000001715,^ENSMUSP00000001716&ENSMUSP00000134112	13078	Family {D-dopachrome tautomerase}	DDT; GM20441	252036	0	0	0	28266.7	25110.4	22030.9	25915.2	81869.3	0	0	0	0	0	28266.7	25110.4	22030.9	25915.2	252036				81869.3						2.16139	1.92005	1.68458	1.98158	19.2718				6.26008						6.49293e-05
ENSMUSP00000130858	^	^	^	32193	Triosephosphate isomerase 1	TPI1	365996	402330	181994	264153	178772	198945	252747	282730	0	0	188383	148654	0	0	178772	198945	252747	282730	365996	402330	181994	264153			188383	148654			5.55312	6.17976	7.85098	8.78236	11.3688	12.4974	5.65323	8.2053			5.85167	4.6176			0.000166818
ENSMUSP00000132905 (+4)	ENSMUSP00000132905&ENSMUSP00000144110&ENSMUSP00000144133&ENSMUSP00000144492&ENSMUSP00000144682	^	^	119382	Myosin IH	MYO1H	0	0	0	0	0	0	0	0	0	0	680642	203872	0	385979											680642	203872		385979											5.70138	1.70773		3.23315
ENSMUSP00000062865	^	^	^	52446	Otoconin 90	OC90	349142	203465	56390.2	251989	0	0	0	45386.9	0	0	295496	0	0	0				45386.9	349142	203465	56390.2	251989			295496							0.865402	6.65717	3.87952	1.07521	4.80472			5.63428
ENSMUSP00000072732	^	^	^	43257	Sirtuin 2 (silent mating type information regulation 2, homolog) 2	SIRT2	151097	188987	127715	125761	161127	223277	141624	127556	0	0	237386	0	0	0	161127	223277	141624	127556	151097	188987	127715	125761			237386				3.72489	5.16164	3.27401	2.94879	3.49301	4.36892	2.95246	2.9073			5.48781				0.000111897
ENSMUSP00000025511 (+2)	ENSMUSP00000025511&ENSMUSP00000113081&ENSMUSP00000113504	^	^	16274	Ribosomal protein S14	RPS14	223156	39622.3	109936	81107.6	144394	69176.9	196888	55495.5	0	0	87260.4	0	47775.2	0	144394	69176.9	196888	55495.5	223156	39622.3	109936	81107.6			87260.4		47775.2		8.87268	4.25076	12.0983	3.41007	13.7124	2.4347	6.75533	4.98388			5.36195		2.93567		0.00026654
ENSMUSP00000125752	^	^	^	24717	Programmed cell death 10	PDCD10	0	67031.6	0	0	170737	0	0	0	0	122209	0	0	67723.2	0	170737					67031.6				122209			67723.2		6.90769					2.71196				4.94433			2.73995		0.00020751
ENSMUSP00000049212	^	^	^	19082	Anterior gradient 3	AGR3	404125	404877	191656	180668	133293	385335	300156	182557	0	0	99461.7	0	0	0	133293	385335	300156	182557	404125	404877	191656	180668			99461.7				6.98529	20.1936	15.7298	9.56698	21.1783	21.2178	10.0438	9.46797			5.21233				0.000209841
ENSMUSP00000019317_family	^	ENSMUSP00000019317&ENSMUSP00000000727	ENSMUSP00000017975,^ENSMUSP00000019317&ENSMUSP00000000727	25353	Family {RAB5C, member RAS oncogene family}	RAB5C; RAB5B	432440	810739	511371	292417	631715	613427	271281	322073	0	0	128512	0	15908.5	0	631715	613427	271281	322073	432440	810739	511371	292417			128512		15908.5		24.9168	24.1955	10.7001	12.7035	17.0568	31.978	20.17	11.5338			5.06891		0.627481		0.000748512
ENSMUSP00000117987	^	^	^	17972	Peptidylprolyl isomerase A	PPIA	1.85844e+06	2.13281e+06	1.08141e+06	2.04586e+06	2.6723e+06	4.73113e+06	1.39658e+06	2.45535e+06	0	0	90215	216224	149840	152053	2.6723e+06	4.73113e+06	1.39658e+06	2.45535e+06	1.85844e+06	2.13281e+06	1.08141e+06	2.04586e+06			90215	216224	149840	152053	148.692	263.25	77.7084	136.621	103.407	118.674	60.1717	113.836			5.01975	12.0312	8.33743	8.46054	0.00446679
ENSMUSP00000034049	^	^	ENSMUSP00000016463,^ENSMUSP00000034049,^ENSMUSP00000088723	32905	Solute carrier family 25 (mitochondrial carrier, adenine nucleotide translocator), member 4	SLC25A4	3.94358e+06	5.67253e+06	3.65767e+06	2.49456e+06	8.75165e+06	6.12007e+06	5.22394e+06	8.45828e+06	0	147642	0	0	621560	274646	8.75165e+06	6.12007e+06	5.22394e+06	8.45828e+06	3.94358e+06	5.67253e+06	3.65767e+06	2.49456e+06		147642			621560	274646	265.967	185.992	158.758	257.051	119.847	172.391	111.159	75.8111		4.48691			18.8895	8.34665	0.00798978
ENSMUSP00000005234	^	^	^	66408	WD repeat domain 1	WDR1	246109	27997.7	110157	16446.4	0	48761.4	103787	266984	0	0	314597	0	0	0		48761.4	103787	266984	246109	27997.7	110157	16446.4			314597					0.73427	1.56287	4.02036	3.70602	0.421601	1.65879	0.247657			4.73734
ENSMUSP00000018437	^	^	^	14958	Profilin 1	PFN1	194001	133725	26167	52172.2	195994	209821	74584.6	69567.9	0	0	66371.6	0	0	0	195994	209821	74584.6	69567.9	194001	133725	26167	52172.2			66371.6				13.1029	14.0274	4.98627	4.65088	12.9697	8.94005	1.74936	3.48792			4.4372				0.000393618
ENSMUSP00000025549 (+1)	ENSMUSP00000025549&ENSMUSP00000124480	^	^	11143	Cytochrome b-5	CYB5	172804	48277.1	507341	718122	813744	50087.9	77880.8	378530	0	0	46958.6	0	0	0	813744	50087.9	77880.8	378530	172804	48277.1	507341	718122			46958.6				73.0273	4.49501	6.98922	33.9702	15.5079	4.3325	45.53	64.446			4.21418				0.00219378
ENSMUSP00000033176	^	^	^	48236	Ubiquinol cytochrome c reductase core protein 2	UQCRC2	1.23648e+06	2.29265e+06	1.0265e+06	1.00892e+06	1.92595e+06	1.34102e+06	1.43451e+06	1.29801e+06	0	188657	0	622835	68739.1	87109.9	1.92595e+06	1.34102e+06	1.43451e+06	1.29801e+06	1.23648e+06	2.29265e+06	1.0265e+06	1.00892e+06		188657		622835	68739.1	87109.9	39.9277	27.8013	29.7395	26.9096	25.634	47.5299	21.2808	20.9164		3.91112		12.9122	1.42506	1.80591	0.00119945
ENSMUSP00000027989 (+1)	ENSMUSP00000027989&ENSMUSP00000106985	^	^	37318	Hydroxysteroid (17-beta) dehydrogenase 7	HSD17B7	0	0	19889.7	61590	150371	52556.7	101414	52368.1	0	0	155168	112360	77498	0	150371	52556.7	101414	52368.1			19889.7	61590			155168	112360	77498		4.02944	1.40835	2.71755	1.40329			0.53298	1.65041			4.15801	3.01089	2.07669		0.000121046
ENSMUSP00000049394	^	^	^	30642	Carbonyl reductase 1	CBR1	422970	131124	199397	84074.6	226746	530063	53814.5	107275	0	0	126931	0	0	131267	226746	530063	53814.5	107275	422970	131124	199397	84074.6			126931			131267	7.39986	17.2986	1.75623	3.50091	13.8036	4.27923	6.50732	2.74377			4.14238			4.28389	0.000222295
ENSMUSP00000078670 (+1)	ENSMUSP00000078670&ENSMUSP00000099595	^	^	20267	Predicted gene 10036	GM10036	238344	136881	304132	282480	310895	363533	254953	252554	0	0	83789.4	0	79240.4	6211.42	310895	363533	254953	252554	238344	136881	304132	282480			83789.4		79240.4	6211.42	15.3399	17.9372	12.5797	12.4613	11.7602	6.7539	15.0063	13.9379			4.13427		3.90982	0.306479	0.000460819
ENSMUSP00000059749	^	^	^	15847	Retinol binding protein 1, cellular	RBP1	81154.6	93951.4	48391	46200.1	109866	76901.3	89546.4	79882.8	0	0	64891.1	0	0	0	109866	76901.3	89546.4	79882.8	81154.6	93951.4	48391	46200.1			64891.1				6.93294	4.85274	5.65069	5.04088	5.12113	5.92866	3.05364	2.91539			4.09485				0.000208269
ENSMUSP00000047551 (+1)	ENSMUSP00000047551&ENSMUSP00000106697	^	^	52578	Epoxide hydrolase 1, microsomal	EPHX1	188831	349724	320001	203691	170042	340577	229980	135155	0	199515	0	167497	0	0	170042	340577	229980	135155	188831	349724	320001	203691		199515		167497			3.23409	6.47755	4.37407	2.57055	3.59145	6.65154	6.08621	3.87407		3.79465		3.18568			9.71537e-05
ENSMUSP00000052912	^	^	^	48690	Protein disulfide isomerase associated 6	PDIA6	1.52544e+06	1.21381e+06	889563	942446	952310	1.00365e+06	898030	590754	210359	0	0	0	94555.5	54363.9	952310	1.00365e+06	898030	590754	1.52544e+06	1.21381e+06	889563	942446	210359				94555.5	54363.9	19.5586	20.6131	18.4438	12.133	31.3297	24.9293	18.2699	19.356	4.32038				1.94199	1.11653	0.000587551
ENSMUSP00000025503	^	^	^	32034	Isochorismatase domain containing 1	ISOC1	120563	0	14241.2	93609.2	37131.5	28869.4	19302.3	148178	0	0	120780	174036	0	0	37131.5	28869.4	19302.3	148178	120563		14241.2	93609.2			120780	174036			1.15913	0.90121	0.602556	4.62566	3.76359		0.444566	2.92218			3.77037	5.43287			3.48208e-05
ENSMUSP00000029076	^	^	^	29367	Carbonic anhydrase 3	CA3	933820	728019	172781	432539	1.34784e+06	856771	649339	752569	0	0	105803	0	218805	0	1.34784e+06	856771	649339	752569	933820	728019	172781	432539			105803		218805		45.8964	29.1746	22.1112	25.6263	31.7983	24.7904	5.88351	14.7288			3.60279		7.45072		0.00137875
ENSMUSP00000133523	^	^	^	58067	Chaperonin containing Tcp1, subunit 4 (delta)	CCT4	266186	61499.9	77649.5	125030	228037	257782	148629	122280	214512	0	0	324824	0	0	228037	257782	148629	122280	266186	61499.9	77649.5	125030	214512			324824			3.92713	4.43938	2.55961	2.10585	4.58411	1.05912	1.33724	2.1532	3.69422			5.59395			0.000117973
ENSMUSP00000017534 (+1)	ENSMUSP00000017534&ENSMUSP00000099536	^	ENSMUSP00000017534,^ENSMUSP00000032934	39396	Aldolase C, fructose-bisphosphate	ALDOC	271030	659126	185562	333932	437766	327726	419729	402042	0	0	136095	0	19317.1	0	437766	327726	419729	402042	271030	659126	185562	333932			136095		19317.1		11.112	8.31877	10.6541	10.2052	6.87962	16.7308	4.71016	8.4763			3.45454		0.49033		0.000333808
ENSMUSP00000031423 (+1)	ENSMUSP00000031423&ENSMUSP00000135935	^	ENSMUSP00000021142,^ENSMUSP00000031423,^ENSMUSP00000032974	114859	ATPase, Ca++ transporting, cardiac muscle, slow twitch 2	ATP2A2	452283	602020	381729	325226	518382	834229	509041	534600	0	0	385430	0	0	0	518382	834229	509041	534600	452283	602020	381729	325226			385430				4.5132	7.26307	4.43187	4.6544	3.93773	5.24139	3.32346	2.83152			3.35568				0.000135579
ENSMUSP00000004137 (+3)	ENSMUSP00000004137&ENSMUSP00000102298&ENSMUSP00000102299&ENSMUSP00000122567	^	ENSMUSP00000004137,^ENSMUSP00000004140,^ENSMUSP00000012348	25711	Glutathione S-transferase, mu 7	GSTM7	43746.3	124055	137043	19179.3	167799	414242	8836.2	166517	0	0	84663.7	53770.8	31215.8	62158.3	167799	414242	8836.2	166517	43746.3	124055	137043	19179.3			84663.7	53770.8	31215.8	62158.3	6.52634	16.1115	0.343674	6.47648	1.70146	4.82496	5.33012	0.745959			3.2929	2.09135	1.2141	2.41758	0.000196054
ENSMUSP00000033087 (+1)	ENSMUSP00000033087&ENSMUSP00000103400	^	^	51114	RuvB-like protein 2	RUVBL2	495070	313452	131157	179713	269279	87608.6	124870	0	0	154786	0	291362	0	0	269279	87608.6	124870		495070	313452	131157	179713		154786		291362			5.2682	1.71398	2.44297		9.68561	6.13241	2.56596	3.51593		3.02824		5.70023			0.000158259
ENSMUSP00000043559	^	^	^	12098	CDGSH iron sulfur domain 1	CISD1	434911	782717	325836	290076	586726	0	236426	297120	0	0	36623.3	0	0	0	586726		236426	297120	434911	782717	325836	290076			36623.3				48.4978		19.5426	24.5594	35.949	64.698	26.933	23.9772			3.02722				0.0014569
ENSMUSP00000100067 (+3)	ENSMUSP00000100067&ENSMUSP00000106602&ENSMUSP00000117118&ENSMUSP00000123605	^	ENSMUSP00000018470,^ENSMUSP00000019109,^ENSMUSP00000022894,^ENSMUSP00000051223,^ENSMUSP00000070993,^ENSMUSP00000100067	27779	Tyrosine 3-monooxygenase/tryptophan 5-monooxygenase activation protein, theta polypeptide	YWHAQ	222077	239308	258465	232170	368792	292449	147470	259918	0	0	81354.1	232958	136071	81214	368792	292449	147470	259918	222077	239308	258465	232170			81354.1	232958	136071	81214	13.2759	10.5277	5.3087	9.35663	7.99442	8.61472	9.30433	8.35777			2.92862	8.38612	4.89834	2.92357	0.000398815
ENSMUSP00000030455	^	^	^	36588	Aldo-keto reductase family 1, member A1 (aldehyde reductase)	AKR1A1	1.64348e+06	1.1463e+06	1.13302e+06	1.1564e+06	1.21569e+06	2.14127e+06	1.08014e+06	1.5757e+06	0	0	105626	259362	279159	213630	1.21569e+06	2.14127e+06	1.08014e+06	1.5757e+06	1.64348e+06	1.1463e+06	1.13302e+06	1.1564e+06			105626	259362	279159	213630	33.2265	58.5237	29.5216	43.066	44.9185	31.3299	30.9669	31.6059			2.88689	7.08871	7.62979	5.83881	0.00099814
ENSMUSP00000066701 (+1)	ENSMUSP00000066701&ENSMUSP00000106966	^	^	27653	Myelin protein zero	MPZ	1.48814e+07	4.71724e+07	2.80689e+07	2.77485e+07	3.44751e+07	5.04036e+07	1.65805e+07	2.82938e+07	0	0	74000.9	0	0	0	3.44751e+07	5.04036e+07	1.65805e+07	2.82938e+07	1.48814e+07	4.71724e+07	2.80689e+07	2.77485e+07			74000.9				1246.7	1822.72	599.591	1023.17	538.149	1705.87	1015.04	1003.45			2.67605				0.0374516
ENSMUSP00000088372 (+1)	ENSMUSP00000088372&ENSMUSP00000092002	^	^	20773	Predicted pseudogene 10116	GM10116	211376	138167	34718.3	0	400821	59412.1	22120.5	253706	0	0	51428.4	99085.9	75163.2	0	400821	59412.1	22120.5	253706	211376	138167	34718.3				51428.4	99085.9	75163.2		19.2953	2.86006	1.06487	12.2133	10.1755	6.65128	1.67132				2.47573	4.76994	3.61831		0.000579639
ENSMUSP00000063389 (+2)	ENSMUSP00000063389&ENSMUSP00000109705&ENSMUSP00000109706	^	^	38770	Capping protein (actin filament), gelsolin-like	CAPG	40877.9	412517	212047	126685	62440.7	201856	64540.4	267570	0	88998.1	0	196269	233838	101693	62440.7	201856	64540.4	267570	40877.9	412517	212047	126685		88998.1		196269	233838	101693	1.61054	5.20649	1.6647	6.90148	1.05437	10.6401	5.46936	3.26761		2.29554		5.06239	6.03142	2.62298	4.83814e-05
ENSMUSP00000116108	^	^	^	60450	T-complex protein 1	TCP1	354294	260668	192340	103595	149073	196145	277670	400125	0	0	146210	237617	0	0	149073	196145	277670	400125	354294	260668	192340	103595			146210	237617			2.46606	3.24475	4.59338	6.61911	5.86094	4.31213	3.18181	1.71373			2.4187	3.9308			7.40817e-05
ENSMUSP00000013737	^	^	^	52627	NADH dehydrogenase (ubiquinone) Fe-S protein 2	NDUFS2	0	230373	243976	163804	202310	241279	410373	448992	130631	0	0	0	0	0	202310	241279	410373	448992		230373	243976	163804	130631						3.84423	4.5847	7.79777	8.5316		4.37747	4.63595	3.11254	2.48221						0.000115482
ENSMUSP00000014750	^	^	^	34156	Solute carrier family 25 (mitochondrial carrier oxoglutarate carrier), member 11	SLC25A11	756153	1.15343e+06	525953	365413	727574	817804	317882	1.15357e+06	0	0	79142	0	88579.5	0	727574	817804	317882	1.15357e+06	756153	1.15343e+06	525953	365413			79142		88579.5		21.3015	23.9432	9.30676	33.7735	22.1382	33.7696	15.3986	10.6983			2.31707		2.59338		0.000639907
ENSMUSP00000003493 (+1)	ENSMUSP00000003493&ENSMUSP00000110987	^	^	58794	Protein kinase C substrate 80K-H	PRKCSH	208102	238052	209196	190184	78639.3	195856	163257	261094	144634	0	0	258340	0	0	78639.3	195856	163257	261094	208102	238052	209196	190184	144634			258340			1.33754	3.33123	2.77677	4.44082	3.53951	4.04891	3.55812	3.23475	2.46001			4.39399			4.01803e-05
ENSMUSP00000024946	^	^	^	32251	Enoyl-Coenzyme A delta isomerase 1	ECI1	343492	139258	526961	205065	543618	384764	270277	493463	0	0	73935.4	127417	0	0	543618	384764	270277	493463	343492	139258	526961	205065			73935.4	127417			16.8559	11.9303	8.38043	15.3007	10.6506	4.31796	16.3394	6.3584			2.2925	3.95079			0.000506358
ENSMUSP00000099364	^	^	^	82614	N-ethylmaleimide sensitive fusion protein	NSF	515031	950952	166198	278767	567708	434720	61024	539039	0	0	176809	0	57610.6	0	567708	434720	61024	539039	515031	950952	166198	278767			176809		57610.6		6.87182	5.26206	0.738664	6.52478	6.23418	11.5108	2.01175	3.37433			2.14018		0.697347		0.000206433
ENSMUSP00000031565	^	^	^	54509	Fascin homolog 1, actin bundling protein (Strongylocentrotus purpuratus)	FSCN1	52588.7	245978	251930	284659	315356	386673	201785	433957	0	108038	0	0	0	0	315356	386673	201785	433957	52588.7	245978	251930	284659		108038					5.7854	7.09374	3.70186	7.96119	0.96477	4.51261	4.62181	5.22224		1.98203					0.000173796
ENSMUSP00000025217	^	^	^	73462	Heat shock protein 9	HSPA9	1.24159e+06	1.45035e+06	645034	451231	769405	1.22108e+06	588412	839013	0	0	156305	78892.4	157555	112365	769405	1.22108e+06	588412	839013	1.24159e+06	1.45035e+06	645034	451231			156305	78892.4	157555	112365	10.4735	16.6219	8.00974	11.421	16.9011	19.7429	8.78051	6.14237			2.1277	1.07392	2.14471	1.52957	0.000314629
ENSMUSP00000001592 (+1)	ENSMUSP00000001592&ENSMUSP00000103026	^	ENSMUSP00000001592,^ENSMUSP00000007130	81802	Junction plakoglobin	JUP	482404	809210	527545	246472	136520	305266	473703	259162	183122	0	0	0	0	140792	136520	305266	473703	259162	482404	809210	527545	246472	183122					140792	1.6689	3.73176	5.79084	3.16816	5.89722	9.8923	6.44905	3.01303	2.2386					1.72113	5.01347e-05
ENSMUSP00000080410 (+7)	ENSMUSP00000080410&ENSMUSP00000097605&ENSMUSP00000107764&ENSMUSP00000107766&ENSMUSP00000107767&ENSMUSP00000107768&ENSMUSP00000107770&ENSMUSP00000107772	^	^	68395	Dynein cytoplasmic 1 intermediate chain 2	DYNC1I2	0	0	0	0	0	0	0	0	151961	0	0	84360.4	108566	0									151961			84360.4	108566										2.22181			1.23343	1.58733
ENSMUSP00000029877	^	^	^	36215	2,4-dienoyl CoA reductase 1, mitochondrial	DECR1	976701	957061	166186	412560	368231	690816	329308	479050	77115.7	0	0	0	0	0	368231	690816	329308	479050	976701	957061	166186	412560	77115.7						10.1679	19.0754	9.09315	13.228	26.9695	26.4272	4.58888	11.392	2.12938						0.000305449
ENSMUSP00000018470	^	^	ENSMUSP00000018470,^ENSMUSP00000019109,^ENSMUSP00000022894,^ENSMUSP00000051223,^ENSMUSP00000070993,^ENSMUSP00000100067	28087	Tyrosine 3-monooxygenase/tryptophan 5-monooxygenase activation protein, beta polypeptide	YWHAB	132064	163714	128641	92266	154487	195450	134895	183398	0	0	52968	41010.5	230000	0	154487	195450	134895	183398	132064	163714	128641	92266			52968	41010.5	230000		5.5003	6.95873	4.80277	6.52964	4.70196	5.82882	4.5801	3.28501			1.88585	1.46012	8.18884		0.000165232
ENSMUSP00000001204 (+3)	ENSMUSP00000001204&ENSMUSP00000019514&ENSMUSP00000048857&ENSMUSP00000105709	^	^	21561	Calmodulin 1	CALM1	243840	0	292418	0	222527	239394	153911	212011	0	0	39201.2	43284.1	62726.2	108384	222527	239394	153911	212011	243840		292418				39201.2	43284.1	62726.2	108384	10.3208	11.1031	7.1384	9.83309	11.3093		13.5624				1.81815	2.00752	2.90924	5.02686	0.000310041
ENSMUSP00000021091 (+1)	ENSMUSP00000021091&ENSMUSP00000099578	^	^	46671	Platelet-activating factor acetylhydrolase, isoform 1b, subunit 1	PAFAH1B1	0	187089	13772.9	25661	247671	185128	0	18281.6	88729.1	0	0	0	107569	173441	247671	185128		18281.6		187089	13772.9	25661	88729.1				107569	173441	5.30674	3.96666		0.391713		4.00868	0.295106	0.549827	1.90116				2.30484	3.71626	0.000159417
ENSMUSP00000027478	^	^	^	40604	NADH dehydrogenase (ubiquinone) 1 alpha subcomplex 10	NDUFA10	209397	88698.9	140033	60367.1	194894	244046	109297	173020	0	64386.6	0	0	0	0	194894	244046	109297	173020	209397	88698.9	140033	60367.1		64386.6					4.79987	6.0104	2.69178	4.26115	5.15705	2.18449	3.44876	1.48673		1.58572					0.00014419
ENSMUSP00000068594 (+2)	ENSMUSP00000068594&ENSMUSP00000123700&ENSMUSP00000125594	^	^	111182	Hypoxia up-regulated 1	HYOU1	516605	21142.1	316172	403902	443350	278260	159963	113291	0	0	185621	144707	0	0	443350	278260	159963	113291	516605	21142.1	316172	403902			185621	144707			3.9876	2.50275	1.43875	1.01897	4.64648	0.190157	2.84374	3.6328			1.66952	1.30154			0.000119789
ENSMUSP00000070503_family	^	ENSMUSP00000070503&ENSMUSP00000050838	ENSMUSP00000045048,^ENSMUSP00000070503&ENSMUSP00000050838	49200	Family {Heterogeneous nuclear ribonucleoprotein H1}	HNRNPH1; HNRNPH2	157006	263277	564918	20366.6	88776	137961	14098	239512	0	0	81234.2	0	0	0	88776	137961	14098	239512	157006	263277	564918	20366.6			81234.2				1.80439	2.80408	0.286545	4.86812	3.19118	5.35116	11.4821	0.413956			1.6511				5.42047e-05
ENSMUSP00000039844	^	^	^	42615	ARP1 actin-related protein 1A, centractin alpha	ACTR1A	428461	396688	261676	126305	394941	286308	161265	247869	0	0	69305.6	0	0	0	394941	286308	161265	247869	428461	396688	261676	126305			69305.6				9.26766	6.71848	3.78424	5.81647	10.0542	9.30864	6.14047	2.96386			1.62632				0.000278405
ENSMUSP00000099436	^	^	^	22966	Proteasome (prosome, macropain) subunit, beta type 3	PSMB3	94717.3	182792	0	0	48928.2	12986	121258	31545	0	33660.8	0	122772	0	0	48928.2	12986	121258	31545	94717.3	182792				33660.8		122772			2.13046	0.565443	5.27991	1.37355	4.12424	7.95924				1.46568		5.3458			6.40001e-05
ENSMUSP00000021063	^	^	^	52896	Proteasome (prosome, macropain) 26S subunit, non-ATPase, 12	PSMD12	16014.7	45021.8	0	6246.41	43955.4	23460	4977.73	38808.4	0	0	81020.9	0	231619	0	43955.4	23460	4977.73	38808.4	16014.7	45021.8		6246.41			81020.9		231619		0.830979	0.443511	0.0941041	0.733675	0.302758	0.851137		0.118089			1.5317		4.37877		2.4963e-05
ENSMUSP00000026538	^	^	^	31475	Enoyl Coenzyme A hydratase, short chain, 1, mitochondrial	ECHS1	450100	493256	314203	358899	736104	579687	228155	313380	0	0	43698.8	0	0	0	736104	579687	228155	313380	450100	493256	314203	358899			43698.8				23.3869	18.4174	7.24878	9.95649	14.3002	15.6713	9.98261	11.4027			1.38837				0.000702555
ENSMUSP00000009003	^	^	^	23554	V-ral simian leukemia viral oncogene homolog A (ras related)	RALA	315967	197507	170588	118093	289830	249741	82503.6	42750.3	0	0	30678.4	0	0	0	289830	249741	82503.6	42750.3	315967	197507	170588	118093			30678.4				12.3049	10.6029	3.50274	1.81499	13.4146	8.38529	7.24243	5.0137			1.30247				0.000369646
ENSMUSP00000026122	^	^	^	57059	Prolyl 4-hydroxylase, beta polypeptide	P4HB	1.33487e+06	1.22098e+06	312492	696951	1.80337e+06	911665	776449	1.45186e+06	0	69094.1	0	65189.9	218863	119149	1.80337e+06	911665	776449	1.45186e+06	1.33487e+06	1.22098e+06	312492	696951		69094.1		65189.9	218863	119149	31.6054	15.9776	13.6078	25.4449	23.3945	21.3985	5.47666	12.2146		1.21092		1.1425	3.83573	2.08816	0.000949442
ENSMUSP00000020343	^	^	^	24107	RAB21, member RAS oncogene family	RAB21	76851.3	70025.3	109951	0	0	502753	62803.3	74683	0	27447.1	0	0	0	0		502753	62803.3	74683	76851.3	70025.3	109951			27447.1						20.8551	2.60519	3.09798	3.18793	2.90477	4.56094			1.13855
ENSMUSP00000001452 (+1)	ENSMUSP00000001452&ENSMUSP00000126109	^	^	60631	Chaperonin containing Tcp1, subunit 3 (gamma)	CCT3	179554	204272	392584	256986	258520	914999	552236	430490	78259.1	0	0	0	0	0	258520	914999	552236	430490	179554	204272	392584	256986	78259.1						4.26382	15.0913	9.10815	7.10017	2.96143	3.3691	6.47497	4.23852	1.29074						0.000128087
ENSMUSP00000029259	^	^	^	79345	Methylcrotonoyl-Coenzyme A carboxylase 1 (alpha)	MCCC1	0	20034.8	12620.9	0	77359.3	153034	78560.2	41176.2	0	71929.2	0	0	0	0	77359.3	153034	78560.2	41176.2		20034.8	12620.9			71929.2					0.974974	1.92871	0.990109	0.518951		0.252502	0.159064			0.906538					2.92887e-05
ENSMUSP00000102381	^	^	ENSMUSP00000015877,^ENSMUSP00000102381	32955	Capping protein (actin filament) muscle Z-line, alpha 1	CAPZA1	121142	0	10134.9	239574	97052.6	64637.8	0	8526.39	0	29138.5	0	181027	34377	88025.2	97052.6	64637.8		8526.39	121142		10134.9	239574		29138.5		181027	34377	88025.2	2.945	1.9614		0.258728	3.67597		0.307539	7.26974		0.884192		5.49316	1.04315	2.67107	8.84693e-05
ENSMUSP00000034046 (+2)	ENSMUSP00000034046&ENSMUSP00000106000&ENSMUSP00000106001	^	^	77952	Acyl-CoA synthetase long-chain family member 1	ACSL1	309755	346994	298849	118964	236579	221968	157581	213300	0	0	73323.9	0	0	0	236579	221968	157581	213300	309755	346994	298849	118964			73323.9				3.03493	2.8475	2.02151	2.7363	3.97366	4.45137	3.83376	1.52612			0.940628				9.11708e-05
ENSMUSP00000035105	^	^	^	32839	Ribosomal protein SA	RPSA	1.21758e+06	1.22369e+06	728774	782067	812629	1.21158e+06	217403	627086	31636.4	0	0	41032.6	0	35671.5	812629	1.21158e+06	217403	627086	1.21758e+06	1.22369e+06	728774	782067	31636.4			41032.6		35671.5	24.7458	36.8946	6.62027	19.0958	37.0773	37.2633	22.1923	23.8152	0.963379			1.24951		1.08625	0.000743377
ENSMUSP00000020640	^	^	^	35078	Guanine nucleotide binding protein (G protein), beta polypeptide 2 like 1	GNB2L1	335613	259762	72706.5	345667	434132	2.84397e+06	2.83263e+06	322054	0	0	31769	0	0	0	434132	2.84397e+06	2.83263e+06	322054	335613	259762	72706.5	345667			31769				12.3762	81.0755	80.7523	9.18107	9.56762	7.40528	2.07271	9.85423			0.905668				0.000371787
ENSMUSP00000018887 (+2)	ENSMUSP00000018887&ENSMUSP00000090661&ENSMUSP00000099671	^	ENSMUSP00000016771,^ENSMUSP00000018887,^ENSMUSP00000046059,^ENSMUSP00000087756	232473	Myosin, heavy polypeptide 10, non-muscle	MYH10	570613	146549	207952	279040	373203	144809	110838	182293	0	189622	0	0	361542	128675	373203	144809	110838	182293	570613	146549	207952	279040		189622			361542	128675	1.60536	0.622905	0.476778	0.784147	2.45454	0.630393	0.894521	1.20031		0.815673			1.5552	0.553507	4.82258e-05
ENSMUSP00000021062	^	^	ENSMUSP00000000804,^ENSMUSP00000021062,^ENSMUSP00000055535,^ENSMUSP00000088729	69267	DEAD (Asp-Glu-Ala-Asp) box polypeptide 5	DDX5	876435	1.09855e+06	603184	823886	563774	915634	700502	1.27029e+06	0	56483.8	0	0	0	0	563774	915634	700502	1.27029e+06	876435	1.09855e+06	603184	823886		56483.8					8.13914	13.2189	10.1131	18.339	12.653	15.8596	8.7081	11.8943		0.81545					0.000244504
ENSMUSP00000055535	^	^	ENSMUSP00000000804,^ENSMUSP00000021062,^ENSMUSP00000055535,^ENSMUSP00000088729	72586	DEAD (Asp-Glu-Ala-Asp) box polypeptide 17	DDX17	266184	174011	108744	135074	151195	119576	171159	453643	0	56483.8	0	0	0	0	151195	119576	171159	453643	266184	174011	108744	135074		56483.8					2.08298	1.64737	2.35801	6.24973	3.66715	2.39731	1.49814	1.86088		0.778163					6.25736e-05
ENSMUSP00000023087	^	^	^	40080	Twinfilin, actin-binding protein, homolog 1	TWF1	691382	501877	258744	203593	494910	602838	352286	313106	0	0	33040.2	0	36626.8	191291	494910	602838	352286	313106	691382	501877	258744	203593			33040.2		36626.8	191291	12.3481	15.0409	8.78957	7.81202	17.2501	12.5219	6.4557	5.07967			0.824357		0.913842	4.77273	0.000370941
ENSMUSP00000004140_family	^	ENSMUSP00000004140&ENSMUSP00000012348	ENSMUSP00000004137,^ENSMUSP00000004140&ENSMUSP00000012348	25971	Family {Glutathione S-transferase, mu 1}	GSTM1; GSTM2	135463	382264	224911	115144	155306	622174	39702.1	65580.2	0	0	21342.8	0	63390.2	0	155306	622174	39702.1	65580.2	135463	382264	224911	115144			21342.8		63390.2		5.97996	23.9565	1.52871	2.52513	5.21593	14.7189	8.66008	4.43357			0.821793		2.44081		0.000179641
ENSMUSP00000034866	^	^	^	35010	Electron transferring flavoprotein, alpha polypeptide	ETFA	1.25567e+06	1.08659e+06	567666	658330	1.4023e+06	938511	395442	1.04123e+06	29852.2	0	0	0	32431.3	0	1.4023e+06	938511	395442	1.04123e+06	1.25567e+06	1.08659e+06	567666	658330	29852.2				32431.3		40.0543	26.8069	11.2951	29.7409	35.8662	31.0364	16.2144	18.8041	0.852676				0.926344		0.00120325
ENSMUSP00000001480	^	^	^	103326	Aminopeptidase puromycin sensitive	NPEPPS	288738	958775	255618	154260	328686	287355	441007	583176	82902.6	0	0	91614.3	0	0	328686	287355	441007	583176	288738	958775	255618	154260	82902.6			91614.3			3.18105	2.78106	4.26811	5.64404	2.79444	9.27912	2.4739	1.49294	0.802341			0.886653			9.55604e-05
ENSMUSP00000044177	^	^	^	126431	Otoancorin	OTOA	89442.8	91344.9	140737	275373	343516	178506	151346	8928.25	0	0	87046.6	46999.5	0	124448	343516	178506	151346	8928.25	89442.8	91344.9	140737	275373			87046.6	46999.5		124448	2.71702	1.41188	1.19707	0.0706176	0.707443	0.722488	1.11316	2.17805			0.688491	0.37174		0.984316	8.16207e-05
ENSMUSP00000018875_family	^	ENSMUSP00000018875&ENSMUSP00000009234	^	105723	Family {Adaptor-related protein complex 2, beta 1 subunit}	AP2B1; AP1B1	113838	139535	270724	113175	334862	86412.9	313991	316306	0	0	70473.4	0	0	0	334862	86412.9	313991	316306	113838	139535	270724	113175			70473.4				3.16735	0.817352	2.96994	2.99183	1.07675	1.31982	2.56069	1.07049			0.666586				9.51486e-05
ENSMUSP00000026479	^	^	^	44118	Dynactin 2	DCTN2	143229	60103.1	0	47391.2	30003.9	497238	123577	267749	0	26865.4	0	0	0	0	30003.9	497238	123577	267749	143229	60103.1		47391.2		26865.4					0.680082	11.2706	2.80105	6.06894	3.2465	1.36233		1.07419		0.608943					2.043e-05
ENSMUSP00000026043 (+1)	ENSMUSP00000026043&ENSMUSP00000049977	^	^	137714	STE20-like kinase	SLK	0	0	0	0	0	0	0	0	0	83369.6	0	274755	414713	144074										83369.6		274755	414713	144074										0.605382		1.99511	3.01141	1.04618
ENSMUSP00000046189_family	^	ENSMUSP00000046189&ENSMUSP00000051092	^	88843	Family {Synaptosomal-associated protein 91}	SNAP91; PICALM	26753.6	11021.4	0	129689	113030	305257	101264	13408.7	0	0	55676.4	0	0	0	113030	305257	101264	13408.7	26753.6	11021.4		129689			55676.4				1.27224	3.43592	1.13981	0.150926	0.301134	0.124055		1.45975			0.626683				3.82188e-05
ENSMUSP00000049236	^	^	^	32109	GIPC PDZ domain containing family, member 3	GIPC3	0	0	0	0	0	0	0	0	0	0	19959.8	20784.2	366858	112935											19959.8	20784.2	366858	112935											0.621627	0.6473	11.4254	3.51723
ENSMUSP00000017975	^	^	ENSMUSP00000000727,^ENSMUSP00000017975,^ENSMUSP00000019317	23600	RAB5A, member RAS oncogene family	RAB5A	231023	230695	241206	158941	256807	245408	230416	145449	0	0	13849.4	0	0	0	256807	245408	230416	145449	231023	230695	241206	158941			13849.4				10.8816	10.3987	9.7634	6.16311	9.7891	9.7752	10.2206	6.7348			0.58684				0.000326889
ENSMUSP00000004134	^	^	^	26636	Glutathione S-transferase, mu 5	GSTM5	10008.7	0	0	0	9724.49	0	4386.28	52770.1	0	0	15176.4	0	0	184691	9724.49		4386.28	52770.1	10008.7						15176.4			184691	0.365088		0.164675	1.98116	0.375758						0.569769			6.93387	1.09674e-05
ENSMUSP00000032065	^	^	^	56496	Prenylcysteine oxidase 1	PCYOX1	81519.2	0	171897	0	136669	11356.6	133622	137462	0	0	26234.4	0	0	0	136669	11356.6	133622	137462	81519.2		171897				26234.4				2.41909	0.201015	2.36517	2.43313	1.44292		3.04265				0.464359				7.26706e-05
ENSMUSP00000022480	^	^	ENSMUSP00000003461,^ENSMUSP00000022480	116601	Oxoglutarate dehydrogenase-like	OGDHL	144406	419121	362099	283513	61165	126792	25735.6	122592	0	0	52053.8	0	0	102775	61165	126792	25735.6	122592	144406	419121	362099	283513			52053.8			102775	0.524567	1.0874	0.220715	1.05138	1.23846	3.59449	3.10546	2.43148			0.446427			0.881422	1.57582e-05
ENSMUSP00000029135 (+2)	ENSMUSP00000029135&ENSMUSP00000068776&ENSMUSP00000099431	^	^	78863	Acyl-CoA synthetase short-chain family member 2	ACSS2	0	24851.2	11846.2	13823.7	0	0	0	0	0	0	33415	394511	82636.2	45402.6						24851.2	11846.2	13823.7			33415	394511	82636.2	45402.6						0.315119	0.150212	0.175288			0.42371	5.00248	1.04784	0.575715
ENSMUSP00000086165 (+1)	ENSMUSP00000086165&ENSMUSP00000118221	^	^	20297	Sorcin	SRI	46488	0	216719	0	156078	0	0	237649	0	0	8578.37	31241	19599.8	17372.3	156078			237649	46488		216719				8578.37	31241	19599.8	17372.3	7.6897			11.7086	2.29039		10.6774				0.422642	1.53919	0.965649	0.855906	0.000231002
ENSMUSP00000067685	^	^	ENSMUSP00000067685,^ENSMUSP00000128278	180529	IQ motif containing GTPase activating protein 2	IQGAP2	139991	71021.9	38325.4	27976.2	184206	59148.5	58548.3	79784.3	0	69514.4	0	0	0	0	184206	59148.5	58548.3	79784.3	139991	71021.9	38325.4	27976.2		69514.4					1.02037	0.32764	0.324315	0.441947	0.775446	0.39341	0.212295	0.154968		0.385059					3.06523e-05
ENSMUSP00000110158	^	^	^	73965	Glutaminase	GLS	53951.5	440271	0	106418	140979	86064.7	56907.5	187464	0	0	29116.9	26658.4	8994.2	0	140979	86064.7	56907.5	187464	53951.5	440271		106418			29116.9	26658.4	8994.2		1.90603	1.16359	0.769384	2.53449	0.729419	5.95243		1.43877			0.393658	0.360419	0.121601		5.7258e-05
ENSMUSP00000128421	^	^	^	54193	DEAD (Asp-Glu-Ala-Asp) box polypeptide 6	DDX6	260590	201267	141621	162610	250534	150457	121804	310314	0	17663.5	0	0	17617.3	0	250534	150457	121804	310314	260590	201267	141621	162610		17663.5			17617.3		4.623	2.77632	2.24759	5.72608	4.80855	3.71389	2.61327	3.00057		0.325936			0.325085		0.000138877
ENSMUSP00000025379 (+2)	ENSMUSP00000025379&ENSMUSP00000112928&ENSMUSP00000113711	^	ENSMUSP00000022629,^ENSMUSP00000025379,^ENSMUSP00000031004	61937	Dihydropyrimidinase-like 3	DPYSL3	350954	538385	260618	402170	438268	503343	432736	699801	22226.5	0	0	0	0	0	438268	503343	432736	699801	350954	538385	260618	402170	22226.5						7.07603	8.12669	6.98672	11.2986	5.66631	8.69246	4.2078	6.49321	0.358857						0.000212567
ENSMUSP00000103007	^	^	^	50907	Isocitrate dehydrogenase 2 (NADP+), mitochondrial	IDH2	1.58878e+06	814266	906037	442209	1.04002e+06	783040	740114	515017	0	0	15131.1	322260	0	0	1.04002e+06	783040	740114	515017	1.58878e+06	814266	906037	442209			15131.1	322260			20.4298	15.3818	14.5385	10.1168	31.2095	15.9952	17.7979	8.6866			0.297231	6.33037			0.000613719
REV_ENSMUSP00000028280	^	^	^	183678	REVERSED.	REV_ENSMUSP00000028280	615.225	0	0	0	0	9572.91	0	20194.5	0	47196.2	0	2378.73	0	0		9572.91		20194.5	615.225					47196.2		2378.73				0.0521179		0.109945	0.00334948					0.256951		0.0129505
ENSMUSP00000076521	^	^	^	72371	Protein disulfide isomerase associated 4	PDIA4	1.85156e+06	2.06782e+06	802776	1.83362e+06	1.61063e+06	2.13325e+06	1.36652e+06	1.23993e+06	0	0	17451.2	163388	61980.2	0	1.61063e+06	2.13325e+06	1.36652e+06	1.23993e+06	1.85156e+06	2.06782e+06	802776	1.83362e+06			17451.2	163388	61980.2		22.2552	29.4765	18.8822	17.133	25.5842	28.5724	11.0925	25.3363			0.241135	2.25765	0.856423		0.000668557
ENSMUSP00000129467	^	^	^	260930	Otogelin-like	OTOGL	0	0	72177.1	0	0	0	0	0	66627.5	0	0	611362	331290	67829.1							72177.1		66627.5			611362	331290	67829.1							0.276615		0.255346			2.34301	1.26965	0.259951
ENSMUSP00000082682 (+3)	ENSMUSP00000082682&ENSMUSP00000106131&ENSMUSP00000106132&ENSMUSP00000144412	^	ENSMUSP00000065940,^ENSMUSP00000082682	24895	High mobility group box 1	HMGB1	703067	4.42672e+06	1.71454e+06	1.23547e+06	2.56734e+06	2.17329e+06	788538	1.76121e+06	0	0	5581.05	0	0	0	2.56734e+06	2.17329e+06	788538	1.76121e+06	703067	4.42672e+06	1.71454e+06	1.23547e+06			5581.05				103.127	87.2982	31.6746	70.7454	28.2413	177.816	68.8709	49.6273			0.224184				0.00309797
ENSMUSP00000045048 (+4)	ENSMUSP00000045048&ENSMUSP00000126817&ENSMUSP00000130023&ENSMUSP00000136700&ENSMUSP00000137632	^	ENSMUSP00000045048,^ENSMUSP00000050838,^ENSMUSP00000070503	45731	Heterogeneous nuclear ribonucleoprotein F	HNRNPF	0	2489.17	21069.3	14015.6	52409.5	61816	19359.6	10361.2	0	0	9923.62	0	0	0	52409.5	61816	19359.6	10361.2		2489.17	21069.3	14015.6			9923.62				1.14604	1.35173	0.423336	0.226569		0.0544307	0.460722	0.306479			0.217				3.44275e-05
ENSMUSP00000015278	^	^	ENSMUSP00000015278,^ENSMUSP00000019246,^ENSMUSP00000031411,^ENSMUSP00000067767,^ENSMUSP00000084918	56158	Aldehyde dehydrogenase family 1, subfamily A3	ALDH1A3	117643	95539.6	254569	176488	56558.6	15668.1	45989.6	0	0	0	10366.6	28462.7	0	208511	56558.6	15668.1	45989.6		117643	95539.6	254569	176488			10366.6	28462.7		208511	1.00713	0.279	0.818931		2.09485	1.70126	4.53308	3.14271			0.184596	0.506833		3.71293	3.02548e-05
ENSMUSP00000052020	^	^	ENSMUSP00000033699,^ENSMUSP00000052020	277826	Filamin, beta	FLNB	801990	755808	858233	975787	643395	925890	756905	780656	0	0	50031.8	0	6131.63	53436.9	643395	925890	756905	780656	801990	755808	858233	975787			50031.8		6131.63	53436.9	2.31582	3.33263	2.72439	2.80987	2.88666	2.72044	3.0891	3.51222			0.180083		0.02207	0.192339	6.95684e-05
ENSMUSP00000003310	^	^	^	341122	RAN binding protein 2	RANBP2	44767.9	0	0	0	0	28337.5	4778.92	8945.95	63203	0	0	91086.3	12373.4	30092.4		28337.5	4778.92	8945.95	44767.9				63203			91086.3	12373.4	30092.4		0.0830713	0.0140094	0.0262251	0.131237				0.18528			0.26702	0.0362725	0.0882158
ENSMUSP00000000317 (+1)	ENSMUSP00000000317&ENSMUSP00000077349	^	ENSMUSP00000000317,^ENSMUSP00000001304	47005	Creatine kinase, mitochondrial 1, ubiquitous	CKMT1	1.7888e+06	852117	881224	525809	1.40669e+06	1.59525e+06	880556	1.59114e+06	0	0	6870.31	12237.3	0	0	1.40669e+06	1.59525e+06	880556	1.59114e+06	1.7888e+06	852117	881224	525809			6870.31	12237.3			29.9264	33.9379	18.7333	33.8505	38.0556	18.1282	18.7475	11.1862			0.146161	0.260341			0.000899004
ENSMUSP00000046059 (+2)	ENSMUSP00000046059&ENSMUSP00000103531&ENSMUSP00000103532	^	ENSMUSP00000016771,^ENSMUSP00000018887,^ENSMUSP00000046059,^ENSMUSP00000087756	228587	Myosin, heavy polypeptide 14	MYH14	371077	854867	97356.2	233910	258838	881441	390095	70222	0	21283.8	0	96563	395364	0	258838	881441	390095	70222	371077	854867	97356.2	233910		21283.8		96563	395364		1.13234	3.85604	1.70655	0.3072	1.62335	3.73979	0.425904	1.02329		0.0931102		0.422434	1.7296		3.4016e-05
ENSMUSP00000027432	^	^	^	105731	Proteasome (prosome, macropain) 26S subunit, non-ATPase, 1	PSMD1	0	13237	22509.9	16978.9	49811.1	135449	5830.63	48190.3	0	0	7825.78	0	0	0	49811.1	135449	5830.63	48190.3		13237	22509.9	16978.9			7825.78				0.471112	1.28107	0.0551459	0.455782		0.125195	0.212898	0.160586			0.0740159				1.41524e-05
ENSMUSP00000086872 (+3)	ENSMUSP00000086872&ENSMUSP00000109211&ENSMUSP00000109215&ENSMUSP00000127374	^	^	33389	Monoglyceride lipase	MGLL	133000	30721.2	48922.4	94935.2	167558	179988	201926	114313	0	2245.13	0	0	0	0	167558	179988	201926	114313	133000	30721.2	48922.4	94935.2		2245.13					5.01836	5.39063	6.04769	3.42368	3.98334	0.920101	1.46522	2.84331		0.0672416					0.000150754
ENSMUSP00000099975 (+3)	ENSMUSP00000099975&ENSMUSP00000103273&ENSMUSP00000103274&ENSMUSP00000103278	^	^	73068	Solute carrier family 44, member 1	SLC44A1	199435	18645.7	159509	43767	125417	255639	0	30912.5	0	0	5102.77	0	0	0	125417	255639		30912.5	199435	18645.7	159509	43767			5102.77				1.71644	3.49864		0.423064	2.72944	0.255183	2.18303	0.59899			0.0698359				5.15627e-05
ENSMUSP00000032165	^	^	^	50215	RuvB-like protein 1	RUVBL1	81013.3	73551.4	41709.7	126331	22101.8	268624	34656.2	47061.5	0	0	2364.61	0	0	0	22101.8	268624	34656.2	47061.5	81013.3	73551.4	41709.7	126331			2364.61				0.440143	5.34947	0.690156	0.9372	1.61333	1.46473	0.830622	2.51579			0.0470897				1.32221e-05
ENSMUSP00000037532 (+1)	ENSMUSP00000037532&ENSMUSP00000119210	^	^	72789	Glycosyltransferase 25 domain containing 2	GLT25D2	262062	0	76006.4	41714.7	0	165693	52062.3	0	3066.78	0	0	0	0	0		165693	52062.3		262062		76006.4	41714.7	3066.78							2.27635	0.71525		3.6003		1.0442	0.573091	0.0421325
ENSMUSP00000086716	^	^	^	290216	Ubiquitin specific peptidase 9, X chromosome	USP9X	37591.4	0	19494.5	5624.29	0	0	16380.2	40281.4	0	10424.2	0	0	0	10647.8			16380.2	40281.4	37591.4		19494.5	5624.29		10424.2				10647.8			0.0564414	0.138798	0.129529		0.0671723	0.0193797		0.0359187				0.0366891
ENSMUSP00000024897	^	^	ENSMUSP00000024897,^ENSMUSP00000064699	27856	Vesicle-associated membrane protein, associated protein A	VAPA	44154.6	241813	62652.7	0	0	325012	21376.4	36822.5	1124.25	0	0	0	0	0		325012	21376.4	36822.5	44154.6	241813	62652.7		1124.25							11.6676	0.76739	1.32189	1.5851	8.68083	2.24916		0.0403593
ENSMUSP00000017629	^	^	^	181910	Topoisomerase (DNA) II beta	TOP2B	157208	120894	34764.9	64438.9	167380	26354.9	118726	83097.2	0	2500.6	0	0	0	0	167380	26354.9	118726	83097.2	157208	120894	34764.9	64438.9		2500.6					0.920127	0.144879	0.652666	0.456804	0.864208	0.664584	0.19111	0.354235		0.0137464					2.76411e-05
ENSMUSP00000045841	^	^	^	170080	Glutamyl-prolyl-tRNA synthetase	EPRS	54356.3	19722.3	59427.5	0	150075	93656.2	246872	91993.1	834.25	0	0	0	0	0	150075	93656.2	246872	91993.1	54356.3	19722.3	59427.5		834.25						0.882378	0.55066	1.4515	0.540882	0.319593	0.115959	0.349409		0.00490504						2.6507e-05
ENSMUSP00000024988	^	^	^	186485	Complement component 3	C3	0	0	0	0	0	32184.8	27864.7	56201.5	0	754.98	0	0	0	0		32184.8	27864.7	56201.5						754.98						0.172586	0.14942	0.301373						0.00404848
ENSMUSP00000043662	^	^	^	14586	RIKEN cDNA 0610009D07 gene	0610009D07RIK	0	20792	17657.9	50508.8	81509.3	0	0	0	0	0	0	0	0	0	81509.3					20792	17657.9	50508.8							5.58819					1.42548	1.21061	3.46283							0.000167872
ENSMUSP00000014221 (+1)	ENSMUSP00000014221&ENSMUSP00000114013	^	^	22433	RIKEN cDNA 1500003O03 gene	1500003O03RIK	67897.9	219969	67479.3	31160.6	165759	69690.1	80104.3	83045	0	0	0	0	0	0	165759	69690.1	80104.3	83045	67897.9	219969	67479.3	31160.6							7.38906	3.10659	3.57083	3.70191	3.0267	9.80559	3.00804	1.38905							0.000221971
ENSMUSP00000044533 (+2)	ENSMUSP00000044533&ENSMUSP00000091835&ENSMUSP00000116455	^	^	84268	RIKEN cDNA 2410018M08 gene	2410018M08RIK	32756	0	0	77538.7	66043.9	42702.3	55843.4	24040.7	0	0	0	0	0	0	66043.9	42702.3	55843.4	24040.7	32756			77538.7							0.783736	0.506744	0.662688	0.285288	0.388712			0.920144							2.35438e-05
ENSMUSP00000036924	^	^	^	103003	RIKEN cDNA 2610301G19 gene	2610301G19RIK	13945.4	13010.9	26539.7	28799.1	17353.9	0	53669.2	27609.6	0	0	0	0	0	0	17353.9		53669.2	27609.6	13945.4	13010.9	26539.7	28799.1							0.168479		0.521045	0.268047	0.135388	0.126316	0.257659	0.279595							5.06119e-06
ENSMUSP00000022341	^	^	^	28153	RIKEN cDNA 2700060E02 gene	2700060E02RIK	0	15102.5	5568.46	20706.1	12344.2	74187.2	32089.5	16211.8	0	0	0	0	0	0	12344.2	74187.2	32089.5	16211.8		15102.5	5568.46	20706.1							0.438468	2.63514	1.13983	0.575845		0.536443	0.197793	0.735485							1.31718e-05
ENSMUSP00000034414 (+2)	ENSMUSP00000034414&ENSMUSP00000136335&ENSMUSP00000136717	^	^	34997	RIKEN cDNA 4931406C07 gene	4931406C07RIK	0	83500.9	0	95004.2	336602	0	79552.9	0	0	0	0	0	0	0	336602		79552.9			83500.9		95004.2							9.61803		2.27314			2.38594		2.71464							0.00028893
ENSMUSP00000022317 (+2)	ENSMUSP00000022317&ENSMUSP00000112377&ENSMUSP00000117278	^	^	24396	RIKEN cDNA 5730469M10 gene	5730469M10RIK	153485	761746	1.28407e+06	953183	878954	1.2601e+06	1.18913e+06	909501	0	0	0	0	0	0	878954	1.2601e+06	1.18913e+06	909501	153485	761746	1.28407e+06	953183							36.0286	51.6519	48.743	37.2807	6.29139	31.2242	52.6346	39.0713							0.00108232
ENSMUSP00000034441	^	^	^	106910	Alanyl-tRNA synthetase	AARS	44712.9	4415.65	0	22021.6	16867.9	13474.1	0	26247.7	0	0	0	0	0	0	16867.9	13474.1		26247.7	44712.9	4415.65		22021.6							0.157776	0.126032		0.245512	0.41823	0.0413025		0.205982							4.73968e-06
ENSMUSP00000063548	^	^	^	56453	4-aminobutyrate aminotransferase	ABAT	235407	142654	87818.2	44797.4	163663	161070	207608	149377	0	0	0	0	0	0	163663	161070	207608	149377	235407	142654	87818.2	44797.4							2.8991	2.85316	3.67754	2.64604	4.16996	2.52695	1.5556	0.793535							8.70904e-05
ENSMUSP00000009058	^	^	^	140995	ATP-binding cassette, sub-family B (MDR/TAP), member 1B	ABCB1B	398720	473960	0	780189	188495	316906	164679	241773	0	0	0	0	0	0	188495	316906	164679	241773	398720	473960		780189							1.33689	2.24764	1.16798	1.71476	2.8279	3.36154		5.53345							4.01609e-05
ENSMUSP00000029770 (+1)	ENSMUSP00000029770&ENSMUSP00000142387	^	^	75476	ATP-binding cassette, sub-family D (ALD), member 3	ABCD3	0	31160.2	24966	11445	4266.09	0	21862.9	0	0	0	0	0	0	0	4266.09		21862.9			31160.2	24966	11445							0.0565225		0.289667			0.412849	0.330781	0.151638							1.69796e-06
ENSMUSP00000053558	^	^	^	45271	Abhydrolase domain containing 12	ABHD12	110187	147003	192301	198333	74513.9	0	16278.4	127094	0	0	0	0	0	0	74513.9		16278.4	127094	110187	147003	192301	198333							1.64595		0.359577	2.80741	2.43393	3.24718	4.24777	4.38102							4.94451e-05
ENSMUSP00000058754 (+3)	ENSMUSP00000058754&ENSMUSP00000139867&ENSMUSP00000140274&ENSMUSP00000141068	^	^	49388	Abl-interactor 2	ABI2	0	1.44866e+06	1.55887e+06	0	0	0	712342	0	0	0	0	0	0	0			712342			1.44866e+06	1.55887e+06										14.4234			29.3323	31.5636
ENSMUSP00000042351	^	^	^	43954	Acetyl-Coenzyme A acyltransferase 1A	ACAA1A	60029.9	433210	141580	134876	292141	328547	341419	500024	0	0	0	0	0	0	292141	328547	341419	500024	60029.9	433210	141580	134876							6.64651	7.47478	7.76764	11.3761	1.36574	9.856	3.22109	3.06858							0.000199664
ENSMUSP00000037348	^	^	^	41831	Acetyl-Coenzyme A acyltransferase 2 (mitochondrial 3-oxoacyl-Coenzyme A thiolase)	ACAA2	1.10645e+06	351728	496350	255400	561808	501886	371780	401246	0	0	0	0	0	0	561808	501886	371780	401246	1.10645e+06	351728	496350	255400							13.4304	11.998	8.88767	9.59206	26.4504	8.4083	11.8656	6.10551							0.000403456
ENSMUSP00000054370	^	^	^	45093	Acyl-Coenzyme A dehydrogenase family, member 8	ACAD8	30528.1	388763	62375.4	84624.8	120646	24072.5	113623	194196	0	0	0	0	0	0	120646	24072.5	113623	194196	30528.1	388763	62375.4	84624.8							2.6755	0.533842	2.51975	4.30656	0.677004	8.62136	1.38326	1.87667							8.03732e-05
ENSMUSP00000011492	^	^	^	68723	Acyl-Coenzyme A dehydrogenase family, member 9	ACAD9	164352	234428	94233.7	167239	455293	144896	179701	254093	0	0	0	0	0	0	455293	144896	179701	254093	164352	234428	94233.7	167239							6.62504	2.1084	2.61486	3.69735	2.39151	3.4112	1.37121	2.43353							0.000199019
ENSMUSP00000027153	^	^	^	47898	Acyl-Coenzyme A dehydrogenase, long-chain	ACADL	165280	52469.4	64582.5	238855	206852	71452.9	300449	26781.1	0	0	0	0	0	0	206852	71452.9	300449	26781.1	165280	52469.4	64582.5	238855							4.31859	1.49177	6.27269	0.559127	3.45066	1.09544	1.34833	4.98674							0.000129733
ENSMUSP00000072483	^	^	^	46482	Acyl-Coenzyme A dehydrogenase, medium chain	ACADM	195520	103410	106498	233413	297980	200041	112184	188497	0	0	0	0	0	0	297980	200041	112184	188497	195520	103410	106498	233413							6.41065	4.30363	2.41349	4.05528	4.20637	2.22474	2.29117	5.02157							0.000192579
ENSMUSP00000031524	^	^	^	44891	Acyl-Coenzyme A dehydrogenase, short chain	ACADS	150033	45325.8	7445.06	7727.12	120028	212970	14901.9	125918	0	0	0	0	0	0	120028	212970	14901.9	125918	150033	45325.8	7445.06	7727.12							2.67377	4.74417	0.331957	2.80496	3.34217	1.00969	0.165847	0.172131							8.03213e-05
ENSMUSP00000015829	^	^	^	47875	Acyl-Coenzyme A dehydrogenase, short/branched chain	ACADSB	82520.7	0	108798	93755.8	174001	246419	107110	86402.9	0	0	0	0	0	0	174001	246419	107110	86402.9	82520.7		108798	93755.8							3.63449	5.14713	2.23728	1.80476	1.72367		2.27253	1.95835							0.000109182
ENSMUSP00000099634	^	^	^	70877	Acyl-Coenzyme A dehydrogenase, very long chain	ACADVL	410669	199799	843338	257307	154958	602019	340194	147142	0	0	0	0	0	0	154958	602019	340194	147142	410669	199799	843338	257307							2.1863	8.49385	4.79978	2.07602	5.79411	2.81896	11.8986	3.63033							6.56775e-05
ENSMUSP00000034547	^	^	^	44817	Acetyl-Coenzyme A acetyltransferase 1	ACAT1	387479	495514	307057	285188	1.2289e+06	628467	426959	256597	0	0	0	0	0	0	1.2289e+06	628467	426959	256597	387479	495514	307057	285188							27.4203	14.023	9.52671	5.72543	8.6458	11.0564	6.85136	6.36339							0.000823718
ENSMUSP00000007131 (+2)	ENSMUSP00000007131&ENSMUSP00000103012&ENSMUSP00000127632	^	^	119729	ATP citrate lyase	ACLY	144511	77670.1	93539.5	64913	173904	333663	141001	253936	0	0	0	0	0	0	173904	333663	141001	253936	144511	77670.1	93539.5	64913							1.45248	2.78682	1.17767	2.12092	1.20699	0.648716	0.78126	0.542166							4.36332e-05
ENSMUSP00000100038	^	^	^	98127	Aconitase 1	ACO1	0	0	81769.2	67853.6	107789	35905.8	35444.8	110464	0	0	0	0	0	0	107789	35905.8	35444.8	110464			81769.2	67853.6							1.09846	0.365912	0.361214	1.12572			0.833299	0.691488							3.29984e-05
ENSMUSP00000126448	^	^	ENSMUSP00000021649,^ENSMUSP00000126448	46137	Acyl-CoA thioesterase 1	ACOT1	55534.8	99293.2	0	249711	168218	512839	0	0	0	0	0	0	0	0	168218	512839			55534.8	99293.2		249711							3.64605	11.1156			1.20369	2.15214		5.41239							0.000109529
ENSMUSP00000006900	^	^	^	15184	Acyl-CoA thioesterase 13	ACOT13	332063	360747	337187	234834	62146.4	0	60864.2	88052.5	0	0	0	0	0	0	62146.4		60864.2	88052.5	332063	360747	337187	234834							4.09289		4.00844	5.79903	21.8693	23.7584	22.2067	15.4659							0.000122952
ENSMUSP00000021649	^	^	ENSMUSP00000021649,^ENSMUSP00000126448	49658	Acyl-CoA thioesterase 2	ACOT2	55534.8	99293.2	286230	0	348090	0	415206	359942	0	0	0	0	0	0	348090		415206	359942	55534.8	99293.2	286230								7.00976		8.3613	7.24843	1.11835	1.99954	5.76403								0.000210576
ENSMUSP00000030779 (+2)	ENSMUSP00000030779&ENSMUSP00000074827&ENSMUSP00000129121	^	^	42538	Acyl-CoA thioesterase 7	ACOT7	123975	103615	150919	98947.6	0	0	86984.9	73669.3	0	0	0	0	0	221797			86984.9	73669.3	123975	103615	150919	98947.6						221797			2.04487	1.73185	2.91444	2.43582	3.54786	2.3261						5.2141
ENSMUSP00000063325 (+2)	ENSMUSP00000063325&ENSMUSP00000072717&ENSMUSP00000122185	^	^	74719	Acyl-Coenzyme A oxidase 1, palmitoyl	ACOX1	20894.6	0	0	0	0	24807.2	7610.95	0	0	0	0	0	0	0		24807.2	7610.95		20894.6											0.332007	0.101861		0.279643
ENSMUSP00000099453	^	^	^	67952	Acyl-CoA synthetase family member 2	ACSF2	72151.1	215795	219830	161570	199623	182330	102610	70939.4	0	0	0	0	0	0	199623	182330	102610	70939.4	72151.1	215795	219830	161570							2.93771	2.68322	1.51004	1.04396	1.0618	3.17569	3.23507	2.37771							8.82501e-05
ENSMUSP00000045291 (+1)	ENSMUSP00000045291&ENSMUSP00000121695	^	^	80493	Acyl-CoA synthetase long-chain family member 3	ACSL3	418115	212990	246458	122956	228006	24383.7	255806	44711.9	0	0	0	0	100261	0	228006	24383.7	255806	44711.9	418115	212990	246458	122956					100261		2.83262	0.302929	3.17799	0.555476	5.19443	2.64607	3.06185	1.52754					1.24558		8.50932e-05
ENSMUSP00000072040 (+8)	ENSMUSP00000072040&ENSMUSP00000090795&ENSMUSP00000091746&ENSMUSP00000098771&ENSMUSP00000098773&ENSMUSP00000104527&ENSMUSP00000104532&ENSMUSP00000104533&ENSMUSP00000119714	^	^	78018	Acyl-CoA synthetase long-chain family member 6	ACSL6	96506.8	109346	0	0	0	0	0	0	0	0	0	0	0	0					96506.8	109346													1.23698	1.40154
ENSMUSP00000128209	^	^	^	74519	Acyl-CoA synthetase short-chain family member 3	ACSS3	46929.2	4440.71	0	7240.95	41554.1	0	19295.2	110170	0	0	0	0	0	0	41554.1		19295.2	110170	46929.2	4440.71		7240.95							0.557631		0.25893	1.47842	0.629762	0.0595916		0.0971692							1.67515e-05
ENSMUSP00000029214	^	^	^	47449	Actin-like 6A	ACTL6A	445320	0	0	17059.7	161833	35088.2	178823	0	0	0	0	49894.6	0	0	161833	35088.2	178823		445320			17059.7				49894.6			3.41068	0.739493	3.76874		9.38524			0.359537				1.05154			0.000102458
ENSMUSP00000000137	^	^	^	44762	ARP2 actin-related protein 2	ACTR2	46979.1	132937	205428	333028	90935.5	66955.9	233650	331623	0	0	0	0	0	0	90935.5	66955.9	233650	331623	46979.1	132937	205428	333028							2.03153	1.49582	5.21984	7.40857	1.04953	2.96986	4.58933	7.43997							6.10282e-05
ENSMUSP000000275790 (+1)	ENSMUSP000000275790&ENSMUSP00000137503	^	^	47358	ARP3 actin-related protein 3	ACTR3	223920	186737	162599	324414	165164	153896	168819	226903	0	0	0	0	58817.5	167117	165164	153896	168819	226903	223920	186737	162599	324414					58817.5	167117	3.48757	3.24964	3.56475	4.79123	4.72823	3.94308	3.4334	6.85024					1.24198	3.52879	0.000104768
ENSMUSP00000063839 (+2)	ENSMUSP00000063839&ENSMUSP00000116867&ENSMUSP00000117162	^	^	83969	A disintegrin and metallopeptidase domain 10	ADAM10	0	0	0	62565.4	8360.51	12873.7	38739	10849.5	0	0	0	0	0	0	8360.51	12873.7	38739	10849.5				62565.4							0.0995666	0.153314	0.461349	0.129209				0.745102							2.99103e-06
ENSMUSP00000001108 (+4)	ENSMUSP00000001108&ENSMUSP00000052266&ENSMUSP00000109974&ENSMUSP00000109977&ENSMUSP00000109979	^	^	73236	Adducin 1 (alpha)	ADD1	0	0	0	10353.3	16085.6	19746.6	26621.8	10764.2	0	0	0	0	0	0	16085.6	19746.6	26621.8	10764.2				10353.3							0.219641	0.26963	0.363507	0.14698				0.141369							6.59811e-06
ENSMUSP00000025999 (+2)	ENSMUSP00000025999&ENSMUSP00000052245&ENSMUSP00000107370	^	^	78778	Adducin 3 (gamma)	ADD3	85786.7	199887	47073.2	72795	52218.8	169208	55198.5	208254	0	0	0	0	0	0	52218.8	169208	55198.5	208254	85786.7	199887	47073.2	72795							0.66286	2.14792	0.700684	2.64355	1.08897	2.53734	0.597542	0.924053							1.99126e-05
ENSMUSP00000021726 (+1)	ENSMUSP00000021726&ENSMUSP00000136572	^	^	50255	Adenylosuccinate synthetase like 1	ADSSL1	0	49223.3	0	0	0	7125.15	0	3697.13	0	0	0	0	0	0		7125.15		3697.13		49223.3										0.14178		0.0735674		0.979471
ENSMUSP00000025408	^	^	ENSMUSP00000025408,^ENSMUSP00000138781	89520	AFG3(ATPase family gene 3)-like 2	AFG3L2	109238	462032	85374.7	154425	210319	57246.1	130792	66272.8	0	0	0	0	0	0	210319	57246.1	130792	66272.8	109238	462032	85374.7	154425							2.3494	0.639479	1.46103	0.740313	1.22027	5.16122	0.953694	1.72503							7.05772e-05
ENSMUSP00000101199 (+1)	ENSMUSP00000101199&ENSMUSP00000137931	^	^	204955	Agrin	AGRN	209605	130951	72791.4	331469	212387	85848.4	106490	275156	0	0	0	0	0	0	212387	85848.4	106490	275156	209605	130951	72791.4	331469							1.03626	0.418864	0.519579	1.34252	1.02269	0.638926	0.355158	1.61728							3.11299e-05
ENSMUSP00000061851 (+1)	ENSMUSP00000061851&ENSMUSP00000127198	^	^	47689	S-adenosylhomocysteine hydrolase	AHCY	927064	90726.8	125395	112344	262209	302703	626976	324380	0	0	0	0	157056	150814	262209	302703	626976	324380	927064	90726.8	125395	112344					157056	150814	5.49831	6.34744	13.1472	6.80198	19.4398	1.90247	2.62943	2.35576					3.29334	3.16245	0.000165172
ENSMUSP00000067638 (+3)	ENSMUSP00000067638&ENSMUSP00000100060&ENSMUSP00000110893&ENSMUSP00000110897	^	^	56945	S-adenosylhomocysteine hydrolase-like 2	AHCYL2	0	330681	61312.3	0	165301	69592.2	123532	152752	0	0	0	47682.8	0	0	165301	69592.2	123532	152752		330681	61312.3					47682.8			2.90282	1.2221	2.16931	2.68245		5.80702	1.07669					0.837349			8.7202e-05
ENSMUSP00000090633	^	^	^	604254	AHNAK nucleoprotein (desmoyokin)	AHNAK	117704	158207	0	120450	363633	364763	359329	276898	0	0	0	0	0	0	363633	364763	359329	276898	117704	158207		120450							0.601788	0.603659	0.594665	0.458247	0.194792	0.261822		0.199337							1.8078e-05
ENSMUSP00000114522 (+1)	ENSMUSP00000114522&ENSMUSP00000116582	^	^	182610	AHNAK nucleoprotein 2	AHNAK2	0	0	0	0	0	12111.9	0	0	0	0	0	0	0	0		12111.9														0.0663264
ENSMUSP00000023583	^	^	^	37327	Alpha-2-HS-glycoprotein	AHSG	687228	1.68397e+06	771736	647928	729332	532106	429702	608023	0	0	0	0	0	0	729332	532106	429702	608023	687228	1.68397e+06	771736	647928							19.539	14.2553	11.5118	16.2891	18.411	45.114	20.675	17.3581							0.00058696
ENSMUSP00000099953	^	^	^	203704	Expressed sequence AI314180	AI314180	38612.2	0	0	12765.9	0	0	0	0	0	0	0	0	0	0					38612.2			12765.9											0.189551			0.0626689
ENSMUSP00000041104 (+1)	ENSMUSP00000041104&ENSMUSP00000110595	^	^	66766	Apoptosis-inducing factor, mitochondrion-associated 1	AIFM1	321048	204286	126682	189871	363961	167240	149710	178542	0	0	0	0	0	0	363961	167240	149710	178542	321048	204286	126682	189871							5.4513	2.50487	2.24231	2.67414	4.80856	3.05973	1.8974	2.84383							0.00016376
ENSMUSP00000068479 (+2)	ENSMUSP00000068479&ENSMUSP00000108902&ENSMUSP00000108903	^	^	23117	Adenylate kinase 1	AK1	100192	190558	0	0	217915	225366	147618	94992.7	0	0	0	0	80546.3	0	217915	225366	147618	94992.7	100192	190558							80546.3		9.4266	9.74892	6.38569	4.10922	4.33413	8.2432							3.48429		0.000283179
ENSMUSP00000025696	^	^	^	25427	Adenylate kinase 3	AK3	190771	255206	147454	43380.2	145191	453050	195788	198688	0	0	0	0	0	0	145191	453050	195788	198688	190771	255206	147454	43380.2							5.71011	17.8177	7.70002	7.81406	7.50269	10.0368	5.79912	1.70607							0.000171534
ENSMUSP00000100045	^	^	^	35733	Aldo-keto reductase family 1, member B3 (aldose reductase)	AKR1B3	33086.1	35547	10697.3	36448.6	70357.7	91058.4	0	34167.9	0	0	0	166148	0	332205	70357.7	91058.4		34167.9	33086.1	35547	10697.3	36448.6				166148		332205	1.96898	2.5483		0.9562	0.925925	0.994796	0.299367	1.02003				4.6497		9.29686	5.91492e-05
ENSMUSP00000073459	^	^	^	40613	Aldo-keto reductase family 7, member A5 (aflatoxin aldehyde reductase)	AKR7A5	70031.6	27565.6	0	28314.6	173237	0	38109.3	127069	0	0	0	0	0	0	173237		38109.3	127069	70031.6	27565.6		28314.6							4.26556		0.938352	3.12879	1.72436	0.678739		0.697181							0.000128139
ENSMUSP00000030090 (+1)	ENSMUSP00000030090&ENSMUSP00000103068	^	^	36025	Aminolevulinate, delta-, dehydratase	ALAD	163228	0	200447	102214	200599	191995	114338	258981	0	0	0	16370.3	0	0	200599	191995	114338	258981	163228		200447	102214				16370.3			5.56832	5.32949	3.17385	7.18893	4.53096		5.56412	2.83732				0.454416			0.000167275
ENSMUSP00000084918	^	^	ENSMUSP00000015278,^ENSMUSP00000019246,^ENSMUSP00000031411,^ENSMUSP00000067767,^ENSMUSP00000084918	54469	Aldehyde dehydrogenase family 1, subfamily A1	ALDH1A1	0	471339	328029	161458	148382	713934	108599	367123	0	0	0	0	0	0	148382	713934	108599	367123		471339	328029	161458							2.72415	13.1072	1.99377	6.74004		8.65335	6.02231	2.96422							8.18347e-05
ENSMUSP00000031411	^	^	ENSMUSP00000015278,^ENSMUSP00000019246,^ENSMUSP00000031411,^ENSMUSP00000067767,^ENSMUSP00000084918	56539	Aldehyde dehydrogenase 2, mitochondrial	ALDH2	3.11624e+06	2.02088e+06	2.12004e+06	1.75308e+06	2.752e+06	2.48121e+06	1.51171e+06	2.21818e+06	0	0	0	80082.1	0	163673	2.752e+06	2.48121e+06	1.51171e+06	2.21818e+06	3.11624e+06	2.02088e+06	2.12004e+06	1.75308e+06				80082.1		163673	48.6744	43.8849	26.7375	39.2327	55.1166	35.7431	37.497	31.0066				1.41641		2.89486	0.0014622
ENSMUSP00000019246 (+1)	ENSMUSP00000019246&ENSMUSP00000104356	^	ENSMUSP00000015278,^ENSMUSP00000019246,^ENSMUSP00000031411,^ENSMUSP00000067767,^ENSMUSP00000084918	50482	Aldehyde dehydrogenase family 3, subfamily A1	ALDH3A1	0	0	0	83445.7	74703.3	100521	0	133240	0	0	0	0	0	0	74703.3	100521		133240				83445.7							1.4798	1.99122		2.63936				1.65298							4.44539e-05
ENSMUSP00000067767 (+2)	ENSMUSP00000067767&ENSMUSP00000073764&ENSMUSP00000104355	^	ENSMUSP00000015278,^ENSMUSP00000019246,^ENSMUSP00000031411,^ENSMUSP00000067767,^ENSMUSP00000084918	59278	Aldehyde dehydrogenase family 3, subfamily A2	ALDH3A2	257105	334543	111002	168025	316895	411847	214260	396398	0	0	0	0	0	0	316895	411847	214260	396398	257105	334543	111002	168025							5.34592	6.94772	3.6145	6.6871	4.33728	5.64362	1.87256	2.83453							0.000160594
ENSMUSP00000043821	^	^	^	61842	Aldehyde dehydrogenase 4 family, member A1	ALDH4A1	0	86298.3	38783	35378.5	48883.4	59693.6	33639.3	0	0	0	0	0	0	0	48883.4	59693.6	33639.3			86298.3	38783	35378.5							0.790456	0.96526	0.543956			1.39546	0.62713	0.572078							2.37457e-05
ENSMUSP00000040591	^	^	^	55969	Aldhehyde dehydrogenase family 5, subfamily A1	ALDH5A1	120489	34760.8	101536	67847.9	60450.7	36830.1	0	28476.1	0	0	0	0	0	0	60450.7	36830.1		28476.1	120489	34760.8	101536	67847.9							1.08007	0.658045		0.508784	2.15279	0.621072	1.81415	1.21224							3.24459e-05
ENSMUSP00000082288	^	^	^	57917	Aldehyde dehydrogenase family 6, subfamily A1	ALDH6A1	368420	856988	299288	616461	435522	897266	355708	929207	0	0	0	0	0	0	435522	897266	355708	929207	368420	856988	299288	616461							7.51975	15.4923	6.14168	16.0438	6.36118	14.7968	5.16753	10.6439							0.000225897
ENSMUSP00000065089 (+2)	ENSMUSP00000065089&ENSMUSP00000133372&ENSMUSP00000134192	^	^	58862	Aldehyde dehydrogenase family 7, member A1	ALDH7A1	147809	458451	346746	132034	177548	625236	144136	372515	0	0	0	319284	252731	0	177548	625236	144136	372515	147809	458451	346746	132034				319284	252731		3.01634	10.6221	2.4487	6.32862	2.5111	7.78857	5.89083	2.24311				5.42427	4.29363		9.06124e-05
ENSMUSP00000028004	^	^	^	55889	Aldehyde dehydrogenase 9, subfamily A1	ALDH9A1	0	0	0	157422	45640.3	453943	307001	193070	0	0	0	0	0	0	45640.3	453943	307001	193070				157422							0.816624	8.12223	5.49304	3.45453				2.81669							2.45318e-05
ENSMUSP00000043580	^	^	^	47406	Asparagine-linked glycosylation 2 (alpha-1,3-mannosyltransferase)	ALG2	197363	111383	45711.1	36012.9	99363.3	218259	102103	82123	0	0	0	0	0	0	99363.3	218259	102103	82123	197363	111383	45711.1	36012.9							2.09601	4.60403	2.15379	1.73233	4.16325	2.34956	0.964247	0.75967							6.2965e-05
ENSMUSP00000061698 (+8)	ENSMUSP00000061698&ENSMUSP00000090087&ENSMUSP00000090088&ENSMUSP00000090090&ENSMUSP00000138326&ENSMUSP00000138347&ENSMUSP00000138348&ENSMUSP00000138686&ENSMUSP00000138770	^	ENSMUSP00000061698,^ENSMUSP00000138620,^ENSMUSP00000138781	209670	Ankyrin 3, epithelial	ANK3	98497.3	0	159030	0	161064	240001	0	0	0	0	0	0	0	0	161064	240001			98497.3		159030								0.768179	1.14466			0.469773		0.758478								2.30765e-05
ENSMUSP00000071770	^	^	^	106256	Anoctamin 6	ANO6	49939	50449.5	27711	19180.6	149332	176926	0	30659.2	0	0	0	0	0	0	149332	176926		30659.2	49939	50449.5	27711	19180.6							1.4054	1.66509		0.288541	0.469988	0.474792	0.260795	0.180513							4.22189e-05
ENSMUSP00000082652 (+3)	ENSMUSP00000082652&ENSMUSP00000115293&ENSMUSP00000122165&ENSMUSP00000123574	^	^	28539	Acidic (leucine-rich) nuclear phosphoprotein 32 family, member A	ANP32A	74457.8	132898	0	68032.4	0	89567.2	29082.8	22732.2	0	0	0	0	0	0		89567.2	29082.8	22732.2	74457.8	132898		68032.4								3.13841	1.01906	0.79653	2.60898	4.65671		2.38384
ENSMUSP00000015893 (+3)	ENSMUSP00000015893&ENSMUSP00000128298&ENSMUSP00000128483&ENSMUSP00000132580	^	^	28246	Acidic (leucine-rich) nuclear phosphoprotein 32 family, member E	ANP32E	71249	124234	0	97995.8	29048.8	25823.3	0	35931.9	0	0	0	0	0	0	29048.8	25823.3		35931.9	71249	124234		97995.8							1.02842	0.91423		1.27211	2.52245	4.39829		3.46937							3.08943e-05
ENSMUSP00000035943 (+1)	ENSMUSP00000035943&ENSMUSP00000103015	^	^	109652	Alanyl (membrane) aminopeptidase	ANPEP	0	307853	68859.9	26858.5	298957	119888	41809.2	40131.4	0	0	0	0	0	0	298957	119888	41809.2	40131.4		307853	68859.9	26858.5							2.72641	1.09335	0.38129	0.365989		2.80755	0.627986	0.244943							8.19027e-05
ENSMUSP00000025561	^	^	^	38735	Annexin A1	ANXA1	406383	437452	285442	73758.9	302017	98588.7	75493.7	12436.7	0	0	0	0	0	0	302017	98588.7	75493.7	12436.7	406383	437452	285442	73758.9							7.797	2.54521	1.94898	0.321072	10.4914	11.2935	7.36911	1.90419							0.000234225
ENSMUSP00000022416	^	^	ENSMUSP00000022416,^ENSMUSP00000031447	54080	Annexin A11	ANXA11	71833.9	161399	134781	157505	512668	282470	176057	27755.7	0	0	0	0	0	0	512668	282470	176057	27755.7	71833.9	161399	134781	157505							9.4798	5.22319	3.2555	0.513235	1.32829	2.98445	2.49226	2.91245							0.000284778
ENSMUSP00000031447	^	^	ENSMUSP00000022416,^ENSMUSP00000031447	36385	Annexin A3	ANXA3	69981.1	204656	0	0	0	0	0	27755.7	0	0	0	0	0	0				27755.7	69981.1	204656												0.762835	1.92335	5.62474
ENSMUSP00000066035 (+1)	ENSMUSP00000066035&ENSMUSP00000098405	^	^	49926	Annexin A7	ANXA7	491815	347076	111404	186234	372522	306315	181532	298240	0	0	0	392640	0	0	372522	306315	181532	298240	491815	347076	111404	186234				392640			7.46149	6.13538	3.63602	5.97364	9.85088	6.95181	2.23139	3.73021				7.86445			0.000224147
ENSMUSP00000034171 (+1)	ENSMUSP00000034171&ENSMUSP00000090844	^	^	91351	Adaptor protein complex AP-1, gamma 1 subunit	AP1G1	0	3714.45	46961.3	104491	345725	70326.1	0	0	0	0	0	0	0	0	345725	70326.1				3714.45	46961.3	104491							3.78458	0.769844				0.0406613	0.514076	1.14384							0.000113691
ENSMUSP00000003397	^	^	^	48152	Adaptor protein complex AP-1, mu 2 subunit	AP1M2	60812.8	61532.4	0	0	0	0	0	0	0	0	0	0	2172.99	0					60812.8	61532.4							2172.99						1.26293	1.27788							0.0451277
ENSMUSP00000082519 (+3)	ENSMUSP00000082519&ENSMUSP00000103489&ENSMUSP00000127497&ENSMUSP00000127842	^	ENSMUSP00000003038,^ENSMUSP00000082519	107665	Adaptor protein complex AP-2, alpha 1 subunit	AP2A1	344478	364720	341684	394860	285096	447203	418783	563031	0	0	0	0	3944.97	0	285096	447203	418783	563031	344478	364720	341684	394860					3944.97		2.64799	4.15365	3.88969	5.22947	3.19954	3.38755	3.17359	3.66749					0.0366412		7.9547e-05
ENSMUSP00000003038	^	^	ENSMUSP00000003038,^ENSMUSP00000082519	104018	Adaptor protein complex AP-2, alpha 2 subunit	AP2A2	221253	453330	202149	225884	280796	279565	143295	0	0	0	0	0	0	0	280796	279565	143295		221253	453330	202149	225884							2.6995	2.68766	1.37759		2.12707	4.35818	1.94341	2.17158							8.10942e-05
ENSMUSP00000007216 (+1)	ENSMUSP00000007216&ENSMUSP00000087477	^	^	49656	Adaptor protein complex AP-2, mu1	AP2M1	0	19649.2	0	105132	78839.3	0	0	175798	0	0	0	0	0	0	78839.3			175798		19649.2		105132							1.58771			3.54032		0.395707		2.1172							4.76955e-05
ENSMUSP00000022196	^	^	^	122741	Adaptor-related protein complex 3, beta 1 subunit	AP3B1	83509.6	0	0	28448.7	152570	0	64280.3	0	0	0	0	0	0	0	152570		64280.3		83509.6			28448.7							1.24302		0.523707		0.680373			0.231778							3.7341e-05
ENSMUSP00000080739	^	^	^	119194	Adaptor-related protein complex 3, beta 2 subunit	AP3B2	0	0	40173.4	0	0	0	108003	0	0	0	0	0	0	0			108003				40173.4										0.90611				0.337042
ENSMUSP00000020420	^	^	^	135082	Adaptor-related protein complex 3, delta 1 subunit	AP3D1	0	0	8767.67	0	40779.4	15040	102566	0	0	0	0	0	0	0	40779.4	15040	102566				8767.67								0.301886	0.11134	0.759289				0.0649063								9.0688e-06
ENSMUSP00000028617	^	^	^	56786	Apoptosis inhibitor 5	API5	10243.2	0	0	0	43355.6	7480.55	0	47997.6	0	0	0	0	0	0	43355.6	7480.55		47997.6	10243.2										0.763492	0.131732		0.845237	0.180383										2.29356e-05
ENSMUSP00000040840	^	^	^	46435	Adipocyte plasma membrane associated protein	APMAP	0	0	43452.8	0	185055	0	0	0	0	0	0	0	0	0	185055						43452.8								3.98526						0.935777								0.000119719
ENSMUSP00000029708	^	^	^	30974	Apolipoprotein A-I binding protein	APOA1BP	46311.4	54147.5	62294.3	27194.5	91652.8	134728	77068.1	17338.9	0	0	0	0	0	0	91652.8	134728	77068.1	17338.9	46311.4	54147.5	62294.3	27194.5							2.95902	4.34971	2.48816	0.559789	1.49517	1.74816	2.01118	0.877979							8.88905e-05
ENSMUSP00000110885 (+1)	ENSMUSP00000110885&ENSMUSP00000119827	^	^	21531	Apolipoprotein D	APOD	216597	301657	225006	538428	0	0	94107.4	277124	0	0	0	0	0	0			94107.4	277124	216597	301657	225006	538428									4.37079	12.8709	10.0598	14.0104	10.4503	25.0071
ENSMUSP00000003066 (+3)	ENSMUSP00000003066&ENSMUSP00000133302&ENSMUSP00000133371&ENSMUSP00000134160	^	^	35868	Apolipoprotein E	APOE	333689	579719	516368	191856	398375	233608	146644	449415	0	0	0	0	0	0	398375	233608	146644	449415	333689	579719	516368	191856							11.1067	6.51301	4.08843	12.5297	9.30325	16.1626	14.3963	5.34894							0.00033365
ENSMUSP00000109528 (+4)	ENSMUSP00000109528&ENSMUSP00000109529&ENSMUSP00000109530&ENSMUSP00000109531&ENSMUSP00000132704	^	^	18799	Apolipoprotein O	APOO	259994	168230	0	15738.7	175304	0	88105.3	88708	0	0	0	0	0	0	175304		88105.3	88708	259994	168230		15738.7							9.32518		4.6867	4.71876	13.8302	8.94889		0.83721							0.000280133
ENSMUSP00000026599	^	^	^	29262	Apolipoprotein O-like	APOOL	155184	8205.24	65035.8	37316.9	69889.8	31578.9	33422.3	63354	0	0	0	0	0	0	69889.8	31578.9	33422.3	63354	155184	8205.24	65035.8	37316.9							2.38841	1.07918	1.14218	2.16506	5.30325	0.280406	2.22254	1.27527							7.17491e-05
ENSMUSP000000054060	^	^	^	78444	Amyloid beta (A4) precursor protein	APP	46105.6	78139.6	131737	24367.6	189500	82162.1	16449.5	120487	0	0	0	0	0	0	189500	82162.1	16449.5	120487	46105.6	78139.6	131737	24367.6							2.41573	1.0474	0.209697	1.53596	0.587751	0.996119	1.67937	0.310637							7.25697e-05
ENSMUSP00000034607	^	^	^	57230	Archain 1	ARCN1	128347	53264.2	19706.2	0	142208	20521.7	40699.4	11642.6	0	0	0	0	0	0	142208	20521.7	40699.4	11642.6	128347	53264.2	19706.2								2.48485	0.358583	0.711155	0.203436	2.24265	0.930705	0.344334								7.46461e-05
ENSMUSP00000088105 (+3)	ENSMUSP00000088105&ENSMUSP00000106961&ENSMUSP00000106962&ENSMUSP00000106963	^	^	50412	Rho GTPase activating protein 1	ARHGAP1	0	0	76019.6	128202	64549.7	0	141296	0	0	0	0	0	0	0	64549.7		141296				76019.6	128202							1.28044		2.80282				1.50797	2.54309							3.84651e-05
ENSMUSP00000041503	^	^	^	21559	ADP-ribosylation factor-like 6 interacting protein 5	ARL6IP5	19806.3	6763.05	4781.32	0	15065	15164.1	100384	49214.5	0	0	0	0	0	0	15065	15164.1	100384	49214.5	19806.3	6763.05	4781.32								0.698781	0.703377	4.65623	2.28278	0.918702	0.3137	0.221778								2.09917e-05
ENSMUSP00000031421 (+1)	ENSMUSP00000031421&ENSMUSP00000099584	^	^	19639	Actin related protein 2/3 complex, subunit 3	ARPC3	38136.6	62226.4	0	77129.4	63694.7	195595	28860.8	142196	0	0	0	0	0	0	63694.7	195595	28860.8	142196	38136.6	62226.4		77129.4							3.24327	9.95951	1.46957	7.24048	1.94188	3.16851		3.92736							9.74295e-05
ENSMUSP00000114839	^	^	^	19668	Actin related protein 2/3 complex, subunit 4	ARPC4	94327.7	494360	435749	224303	486521	157202	221522	183730	0	0	0	0	0	0	486521	157202	221522	183730	94327.7	494360	435749	224303							24.7367	7.99276	11.2631	9.34156	4.796	25.1353	22.1552	11.4044							0.000743101
ENSMUSP00000108483	^	^	^	16981	Actin related protein 2/3 complex, subunit 5-like	ARPC5L	184525	525851	0	0	148956	129101	0	0	0	0	0	0	0	0	148956	129101			184525	525851									8.7719	7.60269			10.8666	30.967									0.000263512
ENSMUSP00000034000	^	^	^	44671	N-acylsphingosine amidohydrolase 1	ASAH1	25001.2	19395.2	0	0	0	0	70356.6	0	0	0	0	0	0	0			70356.6		25001.2	19395.2											1.57499		0.559674	0.434179
ENSMUSP00000077273 (+2)	ENSMUSP00000077273&ENSMUSP00000103976&ENSMUSP00000103977	^	^	83043	Aspartate-beta-hydroxylase	ASPH	0	9049.3	0	0	0	0	0	94715.9	0	0	0	0	0	0				94715.9		9049.3												1.14057		0.108971
ENSMUSP00000051709	^	^	^	33951	Asparaginase like 1	ASRGL1	0	0	12401.5	22889.2	18928.2	73985.8	0	33724.8	0	0	0	0	0	0	18928.2	73985.8		33724.8			12401.5	22889.2							0.557517	2.17919		0.993338			0.365278	0.674185							1.67481e-05
ENSMUSP00000030903 (+1)	ENSMUSP00000030903&ENSMUSP00000135297	^	^	66743	ATPase family, AAA domain containing 3A	ATAD3A	0	54487.7	0	0	0	0	128380	0	0	0	0	0	0	0			128380			54487.7											1.92349			0.816381
ENSMUSP00000027384	^	^	^	64218	5-aminoimidazole-4-carboxamide ribonucleotide formyltransferase/IMP cyclohydrolase	ATIC	33228.7	60417.7	56273.6	36422.5	60876	100058	21548	0	0	0	0	0	0	0	60876	100058	21548		33228.7	60417.7	56273.6	36422.5							0.947959	1.55809	0.335545		0.517435	0.940822	0.87629	0.56717							2.84771e-05
ENSMUSP00000047353	^	^	^	33345	ATPase, Na+/K+ transporting, beta 2 polypeptide	ATP1B2	483104	208261	37659.6	38392.2	242295	259025	229991	304130	0	0	0	0	0	0	242295	259025	229991	304130	483104	208261	37659.6	38392.2							7.2663	7.76803	6.89731	9.1207	14.488	6.24563	1.12939	1.15136							0.000218283
ENSMUSP00000034983	^	^	^	31777	ATPase, Na+/K+ transporting, beta 3 polypeptide	ATP1B3	453881	358519	439768	267685	999671	938921	576246	668405	0	0	0	0	0	0	999671	938921	576246	668405	453881	358519	439768	267685							31.4589	29.5472	18.1341	21.0342	14.2833	11.2823	13.8392	8.42387							0.000945042
ENSMUSP00000032974	^	^	ENSMUSP00000021142,^ENSMUSP00000031423,^ENSMUSP00000032974	109426	ATPase, Ca++ transporting, cardiac muscle, fast twitch 1	ATP2A1	0	0	0	0	0	0	0	0	0	0	0	0	0	0
ENSMUSP00000021142 (+4)	ENSMUSP00000021142&ENSMUSP00000104124&ENSMUSP00000104125&ENSMUSP00000104126&ENSMUSP00000127036	^	ENSMUSP00000021142,^ENSMUSP00000031423,^ENSMUSP00000032974	113639	ATPase, Ca++ transporting, ubiquitous	ATP2A3	6.91068e+06	1.40472e+07	0	0	19194.9	21629.4	0	0	0	0	0	0	0	0	19194.9	21629.4			6.91068e+06	1.40472e+07									0.168911	0.190334			60.8126	123.612									5.07417e-06
ENSMUSP00000113022	^	^	^	28950	ATP synthase, H+ transporting, mitochondrial F0 complex, subunit B1	ATP5F1	716882	780598	211368	491568	1.15293e+06	582817	481309	651804	0	0	0	0	22353.3	0	1.15293e+06	582817	481309	651804	716882	780598	211368	491568					22353.3		39.8248	20.1319	16.6255	22.5148	24.7628	26.9637	7.30114	16.9799					0.772136		0.00119636
ENSMUSP00000046256 (+4)	ENSMUSP00000046256&ENSMUSP00000086072&ENSMUSP00000087974&ENSMUSP00000102147&ENSMUSP00000137071	^	^	18750	ATP synthase, H+ transporting, mitochondrial F0 complex, subunit d	ATP5H	1.42656e+06	367953	399230	590792	564549	472616	684795	350395	0	0	0	0	0	0	564549	472616	684795	350395	1.42656e+06	367953	399230	590792							30.1093	25.2062	36.5224	18.6878	76.0831	19.6241	21.2922	31.5089							0.000904496
ENSMUSP00000023608 (+2)	ENSMUSP00000023608&ENSMUSP00000109829&ENSMUSP00000109831	^	^	12497	ATP synthase, H+ transporting, mitochondrial F0 complex, subunit F	ATP5J	412740	95295.4	122094	0	303728	290183	0	0	0	0	0	0	0	0	303728	290183			412740	95295.4	122094								24.3041	23.2202			33.0271	7.62546	9.76989								0.000730107
ENSMUSP00000051222	^	^	^	8237	ATP synthase, H+ transporting, mitochondrial F1F0 complex, subunit e	ATP5K	1.02052e+06	1.08606e+06	530993	478076	768297	760629	631243	472092	0	0	0	0	0	95647.7	768297	760629	631243	472092	1.02052e+06	1.08606e+06	530993	478076						95647.7	93.2739	92.343	76.6351	57.3136	123.894	131.852	64.4643	58.0401						11.612	0.00280199
ENSMUSP00000047960	^	^	^	11426	ATP synthase, H+ transporting, mitochondrial F0 complex, subunit g	ATP5L	506057	901190	335102	335923	2.07322e+06	1.28144e+06	400166	1.23131e+06	0	0	0	0	0	0	2.07322e+06	1.28144e+06	400166	1.23131e+06	506057	901190	335102	335923							181.448	112.151	35.0224	107.764	44.2899	78.8719	29.328	29.3999							0.00545077
ENSMUSP00000023677	^	^	^	23365	ATP synthase, H+ transporting, mitochondrial F1 complex, O subunit	ATP5O	2.46898e+06	4.38575e+06	1.52472e+06	2.37979e+06	3.47739e+06	3.26851e+06	1.41e+06	1.45144e+06	0	0	0	0	0	0	3.47739e+06	3.26851e+06	1.41e+06	1.45144e+06	2.46898e+06	4.38575e+06	1.52472e+06	2.37979e+06							148.829	139.889	60.3468	62.1201	105.67	187.706	65.2567	101.853							0.0044709
ENSMUSP00000044838 (+3)	ENSMUSP00000044838&ENSMUSP00000090333&ENSMUSP00000099399&ENSMUSP00000131848	^	^	96295	ATPase, H+ transporting, lysosomal V0 subunit A1	ATP6V0A1	69671.2	0	97330.5	13505.1	224056	22081.9	227514	14606.7	0	0	0	0	3202.51	0	224056	22081.9	227514	14606.7	69671.2		97330.5	13505.1					3202.51		2.32676	0.229315	2.36268	0.151687	0.723519		1.01075	0.140247					0.0332573		6.98971e-05
ENSMUSP00000013304	^	^	^	40302	ATPase, H+ transporting, lysosomal V0 subunit D1	ATP6V0D1	0	43864.9	74910.9	50089.8	49241.6	63949.4	53894.4	70667.3	0	0	0	0	0	0	49241.6	63949.4	53894.4	70667.3		43864.9	74910.9	50089.8							1.22182	1.58676	1.33726	1.75344		1.0884	1.85874	1.24286							3.67039e-05
ENSMUSP00000022904	^	^	^	43889	ATPase, H+ transporting, lysosomal V1 subunit C1	ATP6V1C1	0	0	0	0	0	0	0	147424	0	0	0	0	0	0				147424														3.35901
ENSMUSP00000019354	^	^	^	26158	ATPase, H+ transporting, lysosomal V1 subunit E1	ATP6V1E1	279901	41590.7	88038.2	47604.7	170949	237875	142020	52097.3	0	0	0	0	0	0	170949	237875	142020	52097.3	279901	41590.7	88038.2	47604.7							6.53524	9.09377	5.42931	1.99164	10.7004	1.58998	3.36563	1.81989							0.000196322
ENSMUSP00000048770	^	^	^	13725	ATPase, H+ transporting, lysosomal V1 subunit G1	ATP6V1G1	0	72792.8	27446.1	60598	0	8911.82	7102.3	0	0	0	0	0	0	0		8911.82	7102.3			72792.8	27446.1	60598								0.649313	0.517472			5.30366	1.99972	4.41515
ENSMUSP00000042215 (+2)	ENSMUSP00000042215&ENSMUSP00000072738&ENSMUSP00000118379	^	^	131414	ATPase, aminophospholipid transporter (APLT), class I, type 8A, member 1	ATP8A1	0	111851	36153.9	0	92372.3	196575	0	0	0	0	0	0	0	0	92372.3	196575				111851	36153.9								0.702911	1.49584				0.851132	0.275115								2.11158e-05
ENSMUSP00000132450	^	^	^	53708	Ataxin 10	ATXN10	0	0	9868.7	0	0	12033	16426.3	0	0	0	0	0	0	0		12033	16426.3				9868.7									0.224044	0.305845				0.183747
ENSMUSP00000021913	^	^	^	33339	AU RNA binding protein/enoyl-coenzyme A hydratase	AUH	123397	201951	27662	219042	190894	41502.8	129550	354648	0	0	0	0	0	0	190894	41502.8	129550	354648	123397	201951	27662	219042							5.72584	1.24487	3.88583	10.6376	3.70128	6.0575	0.829719	6.57014							0.000172007
ENSMUSP00000044945	^	^	^	37810	CDNA sequence BC026585	BC026585	0	342132	0	0	0	27952.2	10467.7	19205.8	0	0	0	0	0	0		27952.2	10467.7	19205.8		342132										0.739281	0.276849	0.507955		9.04872
ENSMUSP00000003061	^	^	^	67671	Basal cell adhesion molecule	BCAM	61472	75709.3	0	45228.4	360544	43288.5	38443.2	0	0	0	0	0	0	0	360544	43288.5	38443.2		61472	75709.3		45228.4							5.32789	0.63969	0.568089		0.908395	1.11879		0.668357							0.000160052
ENSMUSP00000013667 (+3)	ENSMUSP00000013667&ENSMUSP00000069437&ENSMUSP00000104780&ENSMUSP00000122298	^	^	67379	Breast carcinoma amplified sequence 1	BCAS1	43893.5	37449.5	10077.5	10181.1	0	0	0	0	0	0	0	0	0	0					43893.5	37449.5	10077.5	10181.1											0.651442	0.555804	0.149564	0.151102
ENSMUSP00000033098	^	^	^	44128	Branched chain aminotransferase 2, mitochondrial	BCAT2	344318	128330	136813	254642	156228	195655	261553	242911	0	0	0	0	0	0	156228	195655	261553	242911	344318	128330	136813	254642							3.54034	4.4338	5.92715	5.50468	7.80272	2.90813	3.10037	5.77054							0.000106354
ENSMUSP00000087192 (+2)	ENSMUSP00000087192&ENSMUSP00000110881&ENSMUSP00000110882	^	^	38300	3-hydroxybutyrate dehydrogenase, type 1	BDH1	429269	212291	310154	230376	478451	809293	230705	378642	0	0	0	0	0	0	478451	809293	230705	378642	429269	212291	310154	230376							12.4922	21.1304	6.02364	9.88621	11.2081	5.54286	8.09801	6.01503							0.000375271
ENSMUSP00000029817 (+1)	ENSMUSP00000029817&ENSMUSP00000112683	^	^	26754	3-hydroxybutyrate dehydrogenase, type 2	BDH2	578296	824137	736928	493762	773920	1.25599e+06	401790	924809	0	0	0	0	0	0	773920	1.25599e+06	401790	924809	578296	824137	736928	493762							28.9273	46.9458	15.0179	34.5671	21.6153	30.8043	27.5446	18.4556							0.000868989
ENSMUSP00000033741 (+1)	ENSMUSP00000033741&ENSMUSP00000126768	^	^	41640	Biglycan	BGN	116096	17631.8	91617.5	116367	173424	86466.4	58814.8	15267.7	0	0	0	0	0	0	173424	86466.4	58814.8	15267.7	116096	17631.8	91617.5	116367							4.16485	2.07652	1.41246	0.36666	2.7881	0.423434	2.20023	2.79459							0.000125114
ENSMUSP00000096912 (+1)	ENSMUSP00000096912&ENSMUSP00000135956	^	^	45022	Betaine-homocysteine methyltransferase	BHMT	0	6471	84795.6	0	30427.2	67710	0	8821.65	0	0	0	0	0	0	30427.2	67710		8821.65		6471	84795.6								0.675829	1.50393		0.195941		0.14373	1.88343								2.03022e-05
ENSMUSP00000002064	^	^	^	33526	Biliverdin reductase A	BLVRA	0	35255.6	0	10242.5	56327.3	0	0	25133.9	0	0	0	0	0	0	56327.3			25133.9		35255.6		10242.5							1.68011			0.749684		1.05159		0.30551							5.04712e-05
ENSMUSP00000046168	^	^	^	32852	Biphenyl hydrolase-like (serine hydrolase, breast epithelial mucin-associated antigen)	BPHL	252119	314320	0	167395	252916	135078	64174.3	89262.2	0	0	0	0	0	0	252916	135078	64174.3	89262.2	252119	314320		167395							7.69864	4.11173	1.95344	2.7171	7.67439	9.56775		5.09542							0.000231271
ENSMUSP00000070751 (+2)	ENSMUSP00000070751&ENSMUSP00000101020&ENSMUSP00000136487	^	^	42446	Basigin	BSG	57617.1	0	440606	293437	23725.1	57628.7	0	131521	0	0	0	0	0	0	23725.1	57628.7		131521	57617.1		440606	293437							0.558947	1.35769		3.09855	1.35742		10.3804	6.91318							1.6791e-05
ENSMUSP00000036983	^	^	^	37506	Carbonic anhydrase 14	CA14	31078.9	49120.8	0	13658.9	35986.1	25839.4	14048.5	13452.7	0	0	0	0	0	0	35986.1	25839.4	14048.5	13452.7	31078.9	49120.8		13658.9							0.959476	0.688939	0.374567	0.358681	0.828639	1.30968		0.364178							2.88231e-05
ENSMUSP00000013773 (+3)	ENSMUSP00000013773&ENSMUSP00000144009&ENSMUSP00000144307&ENSMUSP00000144684	^	^	243239	Carbamoyl-phosphate synthetase 2, aspartate transcarbamylase, and dihydroorotase	CAD	31253.3	0	0	7615.07	100536	0	49487.1	0	0	0	0	0	0	0	100536		49487.1		31253.3			7615.07							0.413322		0.20345		0.128488			0.0313069							1.24164e-05
ENSMUSP00000066880	^	^	^	42724	Cell adhesion molecule 4	CADM4	307489	367799	65696.2	285774	140812	312745	111276	650222	0	0	0	0	0	0	140812	312745	111276	650222	307489	367799	65696.2	285774							3.29585	7.32013	2.60454	15.2191	7.19711	8.60872	1.53769	6.68884							9.9009e-05
ENSMUSP00000063359 (+7)	ENSMUSP00000063359&ENSMUSP00000102007&ENSMUSP00000102008&ENSMUSP00000102010&ENSMUSP00000129999&ENSMUSP00000133019&ENSMUSP00000143504&ENSMUSP00000143677	^	ENSMUSP00000063359,^ENSMUSP00000071720	55646	Calcium/calmodulin-dependent protein kinase II, delta	CAMK2D	0	308397	367517	18419.6	0	0	59813.3	0	0	0	0	10682.5	7401.82	7083.6			59813.3			308397	367517	18419.6				10682.5	7401.82	7083.6			1.07489			5.54212	6.60456	0.331014				0.191973	0.133016	0.127297
ENSMUSP00000071720 (+2)	ENSMUSP00000071720&ENSMUSP00000079298&ENSMUSP00000098398	^	ENSMUSP00000063359,^ENSMUSP00000071720	59608	Calcium/calmodulin-dependent protein kinase II gamma	CAMK2G	451629	0	0	63190.8	0	12510.6	142630	9255.52	0	0	0	0	7401.82	7083.6		12510.6	142630	9255.52	451629			63190.8					7401.82	7083.6		0.209881	2.39279	0.155273	7.57665			1.06011					0.124175	0.118836
ENSMUSP00000020315	^	^	^	136333	Cullin associated and neddylation disassociated 1	CAND1	860111	307987	380968	65162.7	208539	571176	155002	578830	0	0	0	0	0	0	208539	571176	155002	578830	860111	307987	380968	65162.7							1.52963	4.18957	1.13694	4.24571	6.3089	2.25908	2.79439	0.477967							4.59508e-05
ENSMUSP00000068260 (+2)	ENSMUSP00000068260&ENSMUSP00000101862&ENSMUSP00000101864	^	^	51566	CAP, adenylate cyclase-associated protein 1	CAP1	466944	252955	467623	11617.1	570089	555394	23036.7	176105	0	0	0	0	0	0	570089	555394	23036.7	176105	466944	252955	467623	11617.1							11.0555	10.7705	0.446743	3.41513	9.05528	4.90547	9.06843	0.225286							0.000332113
ENSMUSP00000025891 (+1)	ENSMUSP00000025891&ENSMUSP00000127498	^	^	82107	Calpain 1	CAPN1	55665	115282	158821	49468.8	74082.9	94428.3	78069.9	79580	0	0	0	0	0	0	74082.9	94428.3	78069.9	79580	55665	115282	158821	49468.8							0.902273	1.15006	0.950832	0.969223	0.677957	1.40405	1.93432	0.602492							2.71047e-05
ENSMUSP00000068895	^	^	^	79873	Calpain 2	CAPN2	33809.1	52950.8	92715.4	72336.1	475967	202881	264849	0	0	0	0	0	0	0	475967	202881	264849		33809.1	52950.8	92715.4	72336.1							5.95905	2.54004	3.31588		0.423285	0.662938	1.16079	0.905638							0.000179013
ENSMUSP00000001845 (+1)	ENSMUSP00000001845&ENSMUSP00000117951	^	^	28407	Calpain, small subunit 1	CAPNS1	86495.9	5486.52	100640	73038.2	78277.1	117022	46068.3	0	0	0	0	0	0	0	78277.1	117022	46068.3		86495.9	5486.52	100640	73038.2							2.75556	4.1195	1.62172		3.04488	0.19314	3.54278	2.57114							8.27782e-05
ENSMUSP00000028607 (+1)	ENSMUSP00000028607&ENSMUSP00000106777	^	^	78170	Cell cycle associated protein 1	CAPRIN1	111196	0	0	57489.7	27950.7	70374.8	44706.6	0	0	0	0	0	0	0	27950.7	70374.8	44706.6		111196			57489.7							0.357563	0.900278	0.571915		1.42249			0.735445							1.07414e-05
ENSMUSP00000015877	^	^	ENSMUSP00000015877,^ENSMUSP00000102381	32968	Capping protein (actin filament) muscle Z-line, alpha 2	CAPZA2	329678	578467	87753.5	0	230196	38920.4	996813	29731.4	0	0	0	0	0	0	230196	38920.4	996813	29731.4	329678	578467	87753.5								6.98241	1.18055	30.2358	0.901827	9.99994	17.5463	2.66178								0.000209755
ENSMUSP00000033901 (+2)	ENSMUSP00000033901&ENSMUSP00000136363&ENSMUSP00000136535	^	^	38913	Carbohydrate kinase domain containing	CARKD	51133.1	25472.6	147644	11095	47000.9	189306	173768	144264	0	0	0	0	0	0	47000.9	189306	173768	144264	51133.1	25472.6	147644	11095							1.20785	4.86486	4.46555	3.70734	1.31404	0.654603	3.79421	0.285123							3.62843e-05
ENSMUSP00000028610	^	^	^	59796	Catalase	CAT	115188	423773	151428	194177	31783.9	119690	111825	317909	0	0	0	0	0	0	31783.9	119690	111825	317909	115188	423773	151428	194177							0.531539	2.00164	1.87011	5.31656	1.92635	7.08698	2.53241	3.24733							1.59677e-05
ENSMUSP00000020312	^	^	^	39683	Coiled-coil domain containing 109A	CCDC109A	143444	0	0	72704.7	0	64913.6	11920.6	0	0	0	0	0	0	0		64913.6	11920.6		143444			72704.7								1.6358	0.300396		3.61474			1.83214
ENSMUSP00000099853	^	^	^	35318	CD47 antigen (Rh-related antigen, integrin-associated signal transducer)	CD47	48830	12555.5	9165.51	33312.2	23478.8	0	21211.9	28766.7	0	0	0	0	0	0	23478.8		21211.9	28766.7	48830	12555.5	9165.51	33312.2							0.664782		0.600599	0.814505	1.38258	0.355498	0.259514	0.943208							1.99704e-05
ENSMUSP00000043768	^	^	^	25816	CD81 antigen	CD81	0	36814.6	32083.1	21848.5	49993.2	46564.8	120251	34692	0	0	0	0	0	0	49993.2	46564.8	120251	34692		36814.6	32083.1	21848.5							1.93652	1.80372	4.65802	1.34382		1.42604	1.24276	0.846314							5.8174e-05
ENSMUSP00000032492	^	^	^	25259	CD9 antigen	CD9	7524.19	37843.1	4447	6370.72	51617.2	54010.5	15335.7	36084.8	0	0	0	0	0	0	51617.2	54010.5	15335.7	36084.8	7524.19	37843.1	4447	6370.72							2.04352	2.13827	0.607139	1.42859	0.297882	1.4982	0.176056	0.252216							6.13882e-05
ENSMUSP00000054634	^	^	^	21260	Cell division cycle 42	CDC42	129722	90539.2	118671	149892	176904	138365	163840	230388	0	0	0	0	0	0	176904	138365	163840	230388	129722	90539.2	118671	149892							8.32098	6.50821	7.70649	10.8367	6.10172	4.25866	5.58191	7.05044							0.000249966
ENSMUSP00000042565	^	^	^	194754	CDC42 binding protein kinase beta	CDC42BPB	0	0	0	0	108428	0	0	0	0	0	0	0	0	0	108428														0.556746														1.67249e-05
ENSMUSP00000032920 (+5)	ENSMUSP00000032920&ENSMUSP00000145579&ENSMUSP00000145787&ENSMUSP00000145841&ENSMUSP00000146137&ENSMUSP00000146256	^	^	23600	CDP-diacylglycerol--inositol 3-phosphatidyltransferase (phosphatidylinositol synthase)	CDIPT	0	291282	137433	62160.4	77906.5	0	182107	55897.1	0	0	0	0	0	0	77906.5		182107	55897.1		291282	137433	62160.4							3.30112		7.7164	2.36852		12.3425	5.82343	2.63392							9.91672e-05
ENSMUSP00000034172	^	^	^	61789	Carboxylesterase 1D	CES1D	1.21974e+06	1.01178e+06	1.64197e+06	1.08914e+06	1.63382e+06	1.48499e+06	684112	1.84454e+06	0	0	0	0	215752	90997.8	1.63382e+06	1.48499e+06	684112	1.84454e+06	1.21974e+06	1.01178e+06	1.64197e+06	1.08914e+06					215752	90997.8	26.442	24.0333	11.0717	29.8522	19.7404	16.3748	26.5738	17.6267					3.49176	1.47272	0.00079433
ENSMUSP00000072682	^	^	^	81362	Chondroadherin-like	CHADL	6732.76	289391	241711	115755	101297	309068	206962	182405	0	0	0	0	0	0	101297	309068	206962	182405	6732.76	289391	241711	115755							1.24502	3.79868	2.54372	2.24189	0.0827507	3.55683	2.97081	1.42272							3.74008e-05
ENSMUSP00000070149	^	^	^	26336	Coiled-coil-helix-coiled-coil-helix domain containing 3	CHCHD3	424355	103031	157931	216370	56448.7	167996	44757.5	254285	0	0	0	0	0	0	56448.7	167996	44757.5	254285	424355	103031	157931	216370							2.14341	6.37893	1.69948	9.65541	16.1131	3.91217	5.99676	8.21576							6.43889e-05
ENSMUSP00000060054 (+2)	ENSMUSP00000060054&ENSMUSP00000108009&ENSMUSP00000108011	^	^	217752	Chromodomain helicase DNA binding protein 4	CHD4	0	102503	52219.1	69721.4	11952.9	143900	30713	110678	0	0	0	0	0	0	11952.9	143900	30713	110678		102503	52219.1	69721.4							0.0548923	0.660842	0.141046	0.508274		0.470731	0.23981	0.320187							1.64899e-06
ENSMUSP00000065542 (+1)	ENSMUSP00000065542&ENSMUSP00000112916	^	^	66416	Choline dehydrogenase	CHDH	48440.9	53896.4	144938	116239	184963	156568	122823	216622	0	0	0	0	0	0	184963	156568	122823	216622	48440.9	53896.4	144938	116239							2.78492	2.35738	1.84929	3.26159	0.729356	0.811497	2.18228	1.75016							8.36602e-05
ENSMUSP00000050336 (+1)	ENSMUSP00000050336&ENSMUSP00000130304	^	^	63693	Cytoskeleton-associated protein 4	CKAP4	480870	735430	348862	684816	507208	965057	529212	699270	0	0	0	0	0	0	507208	965057	529212	699270	480870	735430	348862	684816							7.96332	15.1517	8.30879	10.9788	7.54981	11.5465	5.47725	10.7518							0.000239222
ENSMUSP00000046263 (+3)	ENSMUSP00000046263&ENSMUSP00000097303&ENSMUSP00000106969&ENSMUSP00000106970	^	^	223520	Cytoskeleton associated protein 5	CKAP5	0	0	67608.2	0	32147.6	56494.9	0	42676.6	0	0	0	0	0	0	32147.6	56494.9		42676.6			67608.2								0.143824	0.252751		0.190929			0.30247								4.32055e-06
ENSMUSP00000003643	^	^	ENSMUSP00000001304,^ENSMUSP00000003643	43046	Creatine kinase, muscle	CKM	0	0	0	0	19284.5	44131.7	42224.3	13774.5	0	0	0	0	0	0	19284.5	44131.7	42224.3	13774.5											0.447998	1.02522	0.980912	0.319995											1.34581e-05
ENSMUSP00000042266 (+13)	ENSMUSP00000042266&ENSMUSP00000067858&ENSMUSP00000128089&ENSMUSP00000137137&ENSMUSP00000139526&ENSMUSP00000139619&ENSMUSP00000140019&ENSMUSP00000140095&ENSMUSP00000140167&ENSMUSP00000140593&ENSMUSP00000140665&ENSMUSP00000140860&ENSMUSP00000141105&ENSMUSP00000142203	^	ENSMUSP00000042266,^ENSMUSP00000107469	169315	CLIP associating protein 1	CLASP1	11222.3	15738.8	0	32429.1	52155.6	0	17434.8	18721.9	0	0	0	0	0	0	52155.6		17434.8	18721.9	11222.3	15738.8		32429.1							0.308039		0.102973	0.110574	0.0662807	0.0929557		0.191531							9.25364e-06
ENSMUSP00000107469 (+2)	ENSMUSP00000107469&ENSMUSP00000128460&ENSMUSP00000130201	^	ENSMUSP00000042266,^ENSMUSP00000107469	140726	CLIP associating protein 2	CLASP2	11222.3	15738.8	0	0	52155.6	88466.4	0	18721.9	0	0	0	0	0	0	52155.6	88466.4		18721.9	11222.3	15738.8									0.370618	0.628643		0.133038	0.0797458	0.11184									1.11335e-05
ENSMUSP00000023670	^	^	^	62887	Chloride intracellular channel 6	CLIC6	0	0	0	0	102359	0	0	0	0	0	0	0	0	0	102359														1.62766														4.88957e-05
ENSMUSP00000002735	^	^	^	29801	ClpP caseinolytic peptidase, ATP-dependent, proteolytic subunit	CLPP	0	55729.3	0	0	0	0	0	0	0	0	0	0	0	0						55729.3														1.87005
ENSMUSP00000030491	^	^	^	25716	Cytidine monophosphate (UMP-CMP) kinase 1	CMPK1	0	0	0	0	0	112923	0	159647	0	0	0	0	0	0		112923		159647												4.39114		6.20809
ENSMUSP00000036138	^	^	^	17390	CKLF-like MARVEL transmembrane domain containing 5	CMTM5	0	0	62409.2	0	0	16472.6	61286.9	0	0	0	0	0	0	0		16472.6	61286.9				62409.2									0.947246	3.52426				3.5888
ENSMUSP00000025546 (+1)	ENSMUSP00000025546&ENSMUSP00000128696	^	^	52768	CNDP dipeptidase 2 (metallopeptidase M20 family)	CNDP2	253230	171836	171887	82424.8	342119	436906	332594	648171	0	0	0	0	0	50083	342119	436906	332594	648171	253230	171836	171887	82424.8						50083	6.48345	8.27976	6.30294	12.2834	4.79894	3.25645	3.2574	1.56202						0.949117	0.000194766
ENSMUSP00000099409	^	^	^	47124	2',3'-cyclic nucleotide 3' phosphodiesterase	CNP	2.08216e+06	2.29128e+06	854430	1.78435e+06	4.76405e+06	3.04706e+06	1.65677e+06	1.55058e+06	0	0	0	0	0	150275	4.76405e+06	3.04706e+06	1.65677e+06	1.55058e+06	2.08216e+06	2.29128e+06	854430	1.78435e+06						150275	101.096	64.6606	35.1576	32.9043	44.1846	48.6224	18.1315	37.8649						3.18893	0.00303697
ENSMUSP00000099398	^	^	^	156313	Contactin associated protein-like 1	CNTNAP1	48191.1	0	0	36368.4	42443.2	39539.1	0	23830.6	0	0	0	0	0	0	42443.2	39539.1		23830.6	48191.1			36368.4							0.271527	0.252948		0.152454	0.308299			0.232664							8.15679e-06
ENSMUSP00000089793	^	^	^	181033	Collagen, type XI, alpha 1	COL11A1	53906.4	226162	88422.7	32377	499603	518898	9767.48	1.14291e+06	0	0	0	0	0	0	499603	518898	9767.48	1.14291e+06	53906.4	226162	88422.7	32377							2.75973	2.86632	0.0539541	6.31326	0.297771	1.24929	0.488434	0.178846							8.29037e-05
ENSMUSP00000084772 (+2)	ENSMUSP00000084772&ENSMUSP00000109890&ENSMUSP00000109893	^	^	162073	Collagen, type XI, alpha 2	COL11A2	0	454272	404562	16260.8	561969	702773	0	57892	0	0	0	0	0	0	561969	702773		57892		454272	404562	16260.8							3.46738	4.33615		0.357197		2.80288	2.49617	0.10033							0.000104162
ENSMUSP00000071662 (+1)	ENSMUSP00000071662&ENSMUSP00000112604	^	^	333672	Collagen, type XII, alpha 1	COL12A1	147915	0	189195	0	72629	0	18267.6	19228.3	0	0	0	0	0	0	72629		18267.6	19228.3	147915		189195								0.217666		0.0547471	0.0576264	0.443295		0.567009								6.53878e-06
ENSMUSP00000023053 (+2)	ENSMUSP00000023053&ENSMUSP00000105846&ENSMUSP00000105850	^	^	193014	Collagen, type XIV, alpha 1	COL14A1	0	0	12330	3944.27	35924.9	4418.34	0	127657	0	0	0	0	0	0	35924.9	4418.34		127657			12330	3944.27							0.186126	0.0228913		0.661389			0.0638815	0.0204351							5.59131e-06
ENSMUSP00000080921 (+1)	ENSMUSP00000080921&ENSMUSP00000099981	^	ENSMUSP00000072538,^ENSMUSP00000080921	138293	Collagen, type XV, alpha 1	COL15A1	422838	382577	417951	237911	617998	707281	576865	345779	0	0	0	0	0	0	617998	707281	576865	345779	422838	382577	417951	237911							4.46876	5.11437	4.17132	2.50034	3.05755	2.76642	3.02221	1.72034							0.000134244
ENSMUSP00000072538 (+2)	ENSMUSP00000072538&ENSMUSP00000080358&ENSMUSP00000101049	^	ENSMUSP00000072538,^ENSMUSP00000080921	182298	Collagen, type XVIII, alpha 1	COL18A1	108314	499780	145310	291463	208688	236657	0	0	0	0	0	40862.8	0	0	208688	236657			108314	499780	145310	291463				40862.8			1.14476	1.29819			0.594159	2.74156	0.7971	1.59882				0.224154			3.43893e-05
ENSMUSP00000001547	^	^	^	138033	Collagen, type I, alpha 1	COL1A1	645483	102115	116621	0	0	316526	0	0	0	0	0	0	0	0		316526			645483	102115	116621									2.29312			4.67629	0.739784	0.844877
ENSMUSP00000031668	^	^	^	129558	Collagen, type I, alpha 2	COL1A2	104529	27169.7	0	0	17927.7	0	0	0	0	0	0	0	0	0	17927.7				104529	27169.7									0.138376				0.806815	0.209711									4.15689e-06
ENSMUSP00000023123 (+1)	ENSMUSP00000023123&ENSMUSP00000085693	^	^	141974	Collagen, type II, alpha 1	COL2A1	2.57702e+06	426000	1.67786e+06	2.42031e+06	553487	1.1171e+06	119458	681643	0	0	0	0	0	0	553487	1.1171e+06	119458	681643	2.57702e+06	426000	1.67786e+06	2.42031e+06							3.89851	7.86832	0.841405	4.80118	18.1513	3.00055	11.818	17.0476							0.000117113
ENSMUSP00000033898	^	^	^	160680	Collagen, type IV, alpha 1	COL4A1	314697	164130	266093	121541	7911.8	421961	166484	263361	0	0	0	0	0	0	7911.8	421961	166484	263361	314697	164130	266093	121541							0.0492395	2.62609	1.03612	1.63904	1.95853	1.02147	1.65605	0.756414							1.47918e-06
ENSMUSP00000033899	^	^	^	167326	Collagen, type IV, alpha 2	COL4A2	613339	681656	402758	332369	993052	985086	284528	739164	0	0	0	0	0	0	993052	985086	284528	739164	613339	681656	402758	332369							5.93483	5.88723	1.70044	4.41751	3.66553	4.07382	2.40703	1.98636							0.000178285
ENSMUSP00000001147	^	^	^	108490	Collagen, type VI, alpha 1	COL6A1	254718	254237	146049	201754	96976.1	249388	207870	334069	0	0	0	0	0	0	96976.1	249388	207870	334069	254718	254237	146049	201754							0.893871	2.29872	1.91603	3.07926	2.34785	2.34341	1.34619	1.85966							2.68523e-05
ENSMUSP00000001181	^	^	^	110335	Collagen, type VI, alpha 2	COL6A2	0	345927	0	0	252025	0	53567.3	98909.5	0	0	0	0	0	0	252025		53567.3	98909.5		345927									2.28418		0.485497	0.896447		3.13524									6.86177e-05
ENSMUSP00000057131	^	^	^	353933	Collagen, type VI, alpha 3	COL6A3	585859	1.33046e+06	1.2974e+06	707432	1.36477e+06	1.50372e+06	316363	1.14688e+06	0	0	0	0	0	480386	1.36477e+06	1.50372e+06	316363	1.14688e+06	585859	1.33046e+06	1.2974e+06	707432						480386	3.85601	4.24859	0.893851	3.24039	1.65528	3.75908	3.66567	1.99877						1.35728	0.000115836
ENSMUSP00000051579	^	^	^	92096	Collagen, type IX, alpha 1	COL9A1	693845	1.71371e+06	536794	222423	1.36087e+06	1.03351e+06	284192	60438.2	0	0	0	0	0	0	1.36087e+06	1.03351e+06	284192	60438.2	693845	1.71371e+06	536794	222423							14.7767	11.2221	3.08583	0.656252	7.53394	18.6079	5.82863	2.41512							0.000443898
ENSMUSP00000030372	^	^	^	65314	Collagen, type IX, alpha 2	COL9A2	1.76177e+06	1.64383e+06	1.03596e+06	1.28346e+06	1.63147e+06	936182	547486	3.18903e+06	0	0	0	0	0	0	1.63147e+06	936182	547486	3.18903e+06	1.76177e+06	1.64383e+06	1.03596e+06	1.28346e+06							24.9789	14.3336	8.38237	48.8261	26.9738	25.1681	15.8612	19.6506							0.000750377
ENSMUSP00000099348 (+1)	ENSMUSP00000099348&ENSMUSP00000128718	^	^	63476	Collagen, type IX, alpha 3	COL9A3	212119	50688.4	237549	0	79816.5	7593.14	0	264445	0	0	0	0	0	0	79816.5	7593.14		264445	212119	50688.4	237549								1.25743	0.119622		4.16606	3.34171	0.798545	3.74235								3.77737e-05
ENSMUSP00000000335 (+5)	ENSMUSP00000000335&ENSMUSP00000111272&ENSMUSP00000130077&ENSMUSP00000138930&ENSMUSP00000139196&ENSMUSP00000141683	^	^	29487	Catechol-O-methyltransferase	COMT	0	0	38906.1	31963.4	48378.1	0	0	31259.6	0	0	0	0	0	0	48378.1			31259.6			38906.1	31963.4							1.64066			1.06011			1.31943	1.08398							4.92861e-05
ENSMUSP00000027833 (+1)	ENSMUSP00000027833&ENSMUSP00000118179	^	^	139411	Coatomer protein complex subunit alpha	COPA	118893	543259	183893	170586	174223	233085	216086	311561	0	0	0	0	0	0	174223	233085	216086	311561	118893	543259	183893	170586							1.24971	1.67192	1.54999	2.23484	0.852825	3.89682	1.31907	1.22362							3.75418e-05
ENSMUSP00000033012	^	^	^	107067	Coatomer protein complex, subunit beta 1	COPB1	0	0	79475.6	62323.8	38843	0	11118.1	0	0	0	0	0	0	0	38843		11118.1				79475.6	62323.8							0.362792		0.103843				0.742297	0.582101							1.08984e-05
ENSMUSP00000035033	^	^	^	102450	Coatomer protein complex, subunit beta 2 (beta prime)	COPB2	34330.2	42682.6	144812	221793	101865	39230.6	196735	303387	0	0	0	0	0	0	101865	39230.6	196735	303387	34330.2	42682.6	144812	221793							0.99429	0.382924	1.9203	2.96132	0.335092	0.416619	1.41349	2.16489							2.98689e-05
ENSMUSP00000109237	^	^	ENSMUSP00000038368,^ENSMUSP00000109237	97514	Coatomer protein complex, subunit gamma	COPG	13594.9	13744.8	11548	20354.2	117902	7209.19	0	0	0	0	0	0	0	0	117902	7209.19			13594.9	13744.8	11548	20354.2							1.20907	0.0739298			0.139415	0.140952	0.118424	0.208731							3.63211e-05
ENSMUSP00000038368 (+1)	ENSMUSP00000038368&ENSMUSP00000126726	^	ENSMUSP00000038368,^ENSMUSP00000109237	97682	Coatomer protein complex, subunit gamma 2	COPG2	10631.6	30587.3	10751.4	0	9046.87	7209.19	14193.2	36650.7	0	0	0	0	0	0	9046.87	7209.19	14193.2	36650.7	10631.6	30587.3	10751.4								0.0926155	0.0738027	0.1453	0.375204	0.108839	0.313131	0.110065								2.78221e-06
ENSMUSP00000048416	^	^	^	46286	COP9 (constitutive photomorphogenic) homolog, subunit 4 (Arabidopsis thaliana)	COPS4	0	0	83097.2	0	0	0	0	0	0	0	0	0	0	0							83097.2														1.7953
ENSMUSP00000000090	^	^	^	16102	Cytochrome c oxidase, subunit Va	COX5A	271732	160273	64527.3	317869	219819	279244	186193	142415	0	0	0	0	179142	0	219819	279244	186193	142415	271732	160273	64527.3	317869					179142		13.6517	17.3422	11.5633	8.84453	16.8757	9.9536	4.00741	19.741					11.1255		0.000410102
ENSMUSP00000075150	^	^	^	10072	Cytochrome c oxidase, subunit VIb polypeptide 1	COX6B1	463584	163398	394095	214633	294286	423130	562588	841277	0	0	0	0	0	0	294286	423130	562588	841277	463584	163398	394095	214633							29.2182	42.0105	55.8566	83.5263	46.027	16.223	39.1278	21.3099							0.00087773
ENSMUSP00000014457 (+1)	ENSMUSP00000014457&ENSMUSP00000123609	^	^	8470	Cytochrome c oxidase, subunit VIc	COX6C	500516	851148	489168	647852	215838	430932	460651	397974	0	0	0	0	0	0	215838	430932	460651	397974	500516	851148	489168	647852							25.4827	50.8774	54.3862	46.9864	59.0928	100.49	57.753	76.4879							0.000765512
ENSMUSP00000034881	^	^	^	9292	Cytochrome c oxidase, subunit VIIa 2	COX7A2	766197	1.57991e+06	627867	703729	742393	1.12157e+06	482768	440829	0	0	0	0	0	0	742393	1.12157e+06	482768	440829	766197	1.57991e+06	627867	703729							79.8959	120.703	51.9552	47.4417	82.4577	170.029	67.5707	75.735							0.00240011
ENSMUSP00000003714 (+4)	ENSMUSP00000003714&ENSMUSP00000088857&ENSMUSP00000103961&ENSMUSP00000103964&ENSMUSP00000103965	^	^	124141	Ceruloplasmin	CP	351025	161087	277871	294888	302871	352584	434606	298320	0	0	0	0	0	0	302871	352584	434606	298320	351025	161087	277871	294888							2.43974	2.84019	3.50091	2.40307	2.82763	1.29761	2.23835	2.37543							7.32908e-05
ENSMUSP00000078292 (+2)	ENSMUSP00000078292&ENSMUSP00000105236&ENSMUSP00000105237	^	ENSMUSP00000029885,^ENSMUSP00000078292	52855	Copine I	CPNE1	0	0	35413.9	0	0	58941.5	2950.97	103795	0	0	0	0	0	0		58941.5	2950.97	103795			35413.9									1.11515	0.0558314	1.96377			0.670019
ENSMUSP00000029885	^	^	ENSMUSP00000029885,^ENSMUSP00000078292	59586	Copine III	CPNE3	55294.7	52479.8	35413.9	20001.7	2495.88	167938	37567.7	35145.8	0	0	0	0	0	0	2495.88	167938	37567.7	35145.8	55294.7	52479.8	35413.9	20001.7							0.041887	2.81841	0.630479	0.589834	0.927981	0.88074	0.594332	0.335677							1.25831e-06
ENSMUSP00000025835	^	^	^	88252	Carnitine palmitoyltransferase 1a, liver	CPT1A	0	53347	169171	13664.1	79996.1	98748.3	0	84392.9	0	0	0	0	0	0	79996.1	98748.3		84392.9		53347	169171	13664.1							0.90645	1.11894		0.956272		0.604485	1.9169	0.154831							2.72302e-05
ENSMUSP00000030345	^	^	^	73982	Carnitine palmitoyltransferase 2	CPT2	672539	135413	598399	503005	73920.2	94476.8	434953	150747	0	0	0	0	0	0	73920.2	94476.8	434953	150747	672539	135413	598399	503005							0.999165	1.27702	5.87918	2.03762	9.09058	1.83035	8.08844	6.79903							3.00154e-05
ENSMUSP00000005826	^	^	ENSMUSP00000005826,^ENSMUSP00000052373	51738	Citrate synthase	CS	1.30321e+06	283485	1.10695e+06	279640	1.40381e+06	0	443020	551605	0	0	0	0	60265.8	0	1.40381e+06		443020	551605	1.30321e+06	283485	1.10695e+06	279640					60265.8		27.1331		8.56275	10.6615	25.1886	5.47924	21.3953	5.40493					1.16483		0.000815092
ENSMUSP00000052373	^	^	ENSMUSP00000005826,^ENSMUSP00000052373	52326	Citrate synthase like	CSL	79221.6	50482.8	0	0	0	957198	164988	0	0	0	0	0	60265.8	0		957198	164988		79221.6	50482.8							60265.8			18.293	3.15309		1.514	0.964775							1.15174
ENSMUSP00000096829 (+1)	ENSMUSP00000096829&ENSMUSP00000140515	^	^	45135	Casein kinase 2, alpha 1 polypeptide	CSNK2A1	288671	0	63482.7	133349	154612	412752	312908	0	0	0	0	0	0	0	154612	412752	312908		288671		63482.7	133349							3.42555	9.14484	6.93272		6.39572		1.40651	2.95445							0.000102905
ENSMUSP00000027677 (+1)	ENSMUSP00000027677&ENSMUSP00000095169	^	^	20584	Cysteine and glycine-rich protein 1	CSRP1	309971	72237	0	123674	151425	186135	71513.5	120209	0	0	0	0	0	0	151425	186135	71513.5	120209	309971	72237		123674							7.35642	9.04268	3.47423	5.83993	15.0589	3.50938		6.00825							0.00022099
ENSMUSP00000078682 (+2)	ENSMUSP00000078682&ENSMUSP00000144024&ENSMUSP00000144251	^	ENSMUSP00000064755,^ENSMUSP00000078682	47746	C-terminal binding protein 1	CTBP1	0	0	117824	0	0	51493.4	121414	0	0	0	0	0	0	0		51493.4	121414				117824									1.07849	2.54292				2.46773
ENSMUSP00000049007_family	^	ENSMUSP00000049007&ENSMUSP00000074606	ENSMUSP00000049007&ENSMUSP00000074606,^ENSMUSP00000074809	100107	Family {Catenin (cadherin associated protein), alpha 1}	CTNNA1; CTNNA3	677202	867421	499675	313148	496585	485170	248574	330040	0	0	0	0	0	0	496585	485170	248574	330040	677202	867421	499675	313148							4.96055	4.84651	2.48308	3.29687	6.76478	8.66493	4.99141	3.12814							0.000149017
ENSMUSP00000074809 (+4)	ENSMUSP00000074809&ENSMUSP00000123714&ENSMUSP00000124376&ENSMUSP00000124689&ENSMUSP00000124764	^	ENSMUSP00000049007,^ENSMUSP00000074809	100421	Catenin (cadherin associated protein), alpha 2	CTNNA2	0	27532.7	0	0	0	0	0	0	0	0	0	0	0	0						27532.7														0.274172
ENSMUSP00000007130 (+1)	ENSMUSP00000007130&ENSMUSP00000136294	^	ENSMUSP00000001592,^ENSMUSP00000007130	85472	Catenin (cadherin associated protein), beta 1	CTNNB1	778330	563275	164504	751845	1.05316e+06	1.10991e+06	97977.8	1.10228e+06	0	0	0	0	0	0	1.05316e+06	1.10991e+06	97977.8	1.10228e+06	778330	563275	164504	751845							12.3217	12.9856	1.14631	12.8963	9.10625	6.59017	1.92466	8.79639							0.00037015
ENSMUSP00000042543 (+24)	ENSMUSP00000042543&ENSMUSP00000064518&ENSMUSP00000065252&ENSMUSP00000097524&ENSMUSP00000107299&ENSMUSP00000107304&ENSMUSP00000107305&ENSMUSP00000107306&ENSMUSP00000107307&ENSMUSP00000107313&ENSMUSP00000107314&ENSMUSP00000107315&ENSMUSP00000107316&ENSMUSP00000107317&ENSMUSP00000107318&ENSMUSP00000107319&ENSMUSP00000107320&ENSMUSP00000107321&ENSMUSP00000107322&ENSMUSP00000107323&ENSMUSP00000107324&…	^	^	102566	Catenin (cadherin associated protein), delta 1	CTNND1	315477	477786	212575	120419	546438	409899	300320	295960	0	0	0	0	0	0	546438	409899	300320	295960	315477	477786	212575	120419							5.32767	3.99644	2.92806	2.88556	3.07585	4.65833	2.07257	1.17407							0.000160046
ENSMUSP00000018186 (+1)	ENSMUSP00000018186&ENSMUSP00000125636	^	^	34129	Cytochrome b5 reductase 3	CYB5R3	2.22013e+06	910835	890932	761527	947012	779467	697310	1.26114e+06	0	0	0	0	0	0	947012	779467	697310	1.26114e+06	2.22013e+06	910835	890932	761527							27.748	22.8388	20.4316	36.9521	65.051	26.688	26.1048	22.3132							0.000833563
ENSMUSP00000023210	^	^	^	35329	Cytochrome c-1	CYC1	371163	0	156537	416481	256586	111611	199438	497022	0	0	0	0	0	0	256586	111611	199438	497022	371163		156537	416481							7.26275	3.15919	5.64517	14.0684	10.5059		4.43083	11.7887							0.000218176
ENSMUSP00000032629 (+1)	ENSMUSP00000032629&ENSMUSP00000127717	^	^	145242	Cytoplasmic FMR1 interacting protein 1	CYFIP1	201503	79940.5	0	80490.2	241328	167532	279418	192537	0	0	0	0	0	0	241328	167532	279418	192537	201503	79940.5		80490.2							1.66156	1.15347	1.92381	1.32563	1.38736	0.550395		0.55418							4.9914e-05
ENSMUSP00000023083	^	^	^	56469	Cytochrome P450, family 2, subfamily d, polypeptide 22	CYP2D22	534870	137093	48773.9	25737.9	406208	694730	160471	173785	0	0	0	0	0	0	406208	694730	160471	173785	534870	137093	48773.9	25737.9							7.19347	12.3029	2.84176	3.07752	9.47192	2.42776	0.863729	0.455789							0.000216095
ENSMUSP00000041175 (+1)	ENSMUSP00000041175&ENSMUSP00000104032	^	^	55633	Cytochrome P450, family 2, subfamily s, polypeptide 1	CYP2S1	32333.4	32959.3	0	0	0	0	0	0	0	0	0	0	0	0					32333.4	32959.3													0.581191	0.592442
ENSMUSP00000001242	^	^	^	28091	DNA segment, Chr 10, Johns Hopkins University 81 expressed	D10JHU81E	579784	67439.1	126385	0	253848	215082	37855.8	322027	0	0	0	0	0	0	253848	215082	37855.8	322027	579784	67439.1	126385								9.03663	7.65662	1.34761	11.4637	20.6395	2.40074	4.49912								0.000271465
ENSMUSP00000001834	^	^	^	55250	DNA segment, Chr 10, Wayne State University 52, expressed	D10WSU52E	59292.9	38666.9	41024.7	32248.5	282297	0	55818.1	425286	0	0	0	0	0	0	282297		55818.1	425286	59292.9	38666.9	41024.7	32248.5							5.10944		1.01028	7.69748	1.07318	0.699854	0.742529	0.583683							0.00015349
ENSMUSP00000022781 (+1)	ENSMUSP00000022781&ENSMUSP00000122366	^	^	12498	Defender against cell death 1	DAD1	29804.4	101359	65744.7	233829	245321	31526.7	193306	75060.2	0	0	0	0	0	0	245321	31526.7	193306	75060.2	29804.4	101359	65744.7	233829							19.6288	2.52254	15.467	6.00578	2.38474	8.11002	5.26042	18.7093							0.00058966
ENSMUSP00000079294 (+3)	ENSMUSP00000079294&ENSMUSP00000128531&ENSMUSP00000130626&ENSMUSP00000142109	^	^	96906	Dystroglycan 1	DAG1	0	91864.9	44264.8	71345.3	91707.4	167682	119800	66235.8	0	0	0	0	0	0	91707.4	167682	119800	66235.8		91864.9	44264.8	71345.3							0.946354	1.73036	1.23625	0.683505		0.947979	0.456781	0.736232							2.84289e-05
ENSMUSP00000027602	^	^	^	57148	Aspartyl-tRNA synthetase	DARS	450511	156612	13971.1	132099	252028	418114	83653.2	211600	0	0	0	13706.5	81980	0	252028	418114	83653.2	211600	450511	156612	13971.1	132099				13706.5	81980		4.4101	7.31634	1.4638	3.70267	7.88323	2.74046	0.244472	2.31153				0.239843	1.43452		0.000132481
ENSMUSP00000000349	^	^	^	53248	Dihydrolipoamide branched chain transacylase E2	DBT	34978.1	15021.4	17506	20275.4	351256	85538.3	3266.09	1702.2	0	0	0	0	0	0	351256	85538.3	3266.09	1702.2	34978.1	15021.4	17506	20275.4							6.59661	1.60641	0.0613373	0.0319674	0.656891	0.282103	0.328763	0.380773							0.000198165
ENSMUSP00000050034 (+1)	ENSMUSP00000050034&ENSMUSP00000143659	^	^	84154	Doublecortin-like kinase 1	DCLK1	55127.3	119882	10971.7	19955.4	17786.5	13922.9	57733.1	13164.3	0	0	0	0	0	0	17786.5	13922.9	57733.1	13164.3	55127.3	119882	10971.7	19955.4							0.211356	0.165446	0.686041	0.156431	0.655076	1.42456	0.130377	0.237129							6.34924e-06
ENSMUSP00000100924 (+1)	ENSMUSP00000100924&ENSMUSP00000131431	^	^	39810	Decorin	DCN	0	0	0	37722	0	0	0	29070.5	0	0	0	0	0	0				29070.5				37722										0.73023				0.94755
ENSMUSP00000034539	^	^	^	38989	Decapping enzyme, scavenger	DCPS	133724	553089	62387.3	99150.6	79835	82876.1	109155	104346	0	0	0	0	0	0	79835	82876.1	109155	104346	133724	553089	62387.3	99150.6							2.04763	2.12563	2.79965	2.6763	3.42979	14.1858	1.60013	2.54304							6.15117e-05
ENSMUSP00000076623 (+5)	ENSMUSP00000076623&ENSMUSP00000109540&ENSMUSP00000109546&ENSMUSP00000109551&ENSMUSP00000109552&ENSMUSP00000145360	^	^	136849	Dynactin 1	DCTN1	353524	161848	48531.7	0	126343	188960	99084.7	103021	0	0	0	0	5235.91	0	126343	188960	99084.7	103021	353524	161848	48531.7						5235.91		0.923232	1.38079	0.724044	0.752807	2.58332	1.18268	0.354637						0.0382605		2.77343e-05
ENSMUSP00000025505	^	^	^	52243	Dynactin 4	DCTN4	52691	20438.8	0	20782.6	0	85260.8	0	0	0	0	0	0	0	0		85260.8			52691	20438.8		20782.6								1.632			1.00857	0.391225		0.397807
ENSMUSP00000007255	^	^	^	29647	Dimethylarginine dimethylaminohydrolase 2	DDAH2	52008.6	46046.4	0	33210	0	35217.5	26592.1	21190.4	0	0	0	0	0	0		35217.5	26592.1	21190.4	52008.6	46046.4		33210								1.18789	0.896958	0.714758	1.75426	1.55316		1.12018
ENSMUSP00000025649	^	^	^	126854	Damage specific DNA binding protein 1	DDB1	13932.2	194453	220296	0	37861.3	49150.1	0	109155	0	0	0	157670	0	0	37861.3	49150.1		109155	13932.2	194453	220296					157670			0.298464	0.387454		0.860475	0.109828	1.53288	1.73661					1.24292			8.96599e-06
ENSMUSP00000030538	^	^	^	49029	Dolichyl-di-phosphooligosaccharide-protein glycotransferase	DDOST	578921	495414	379190	257308	709860	616175	483718	304523	0	0	0	0	0	0	709860	616175	483718	304523	578921	495414	379190	257308							14.4784	12.5676	9.86596	6.21108	11.8077	10.1045	7.73399	5.24807							0.000434937
ENSMUSP00000065987	^	^	^	82501	DEAD (Asp-Glu-Ala-Asp) box polypeptide 1	DDX1	210579	164362	249242	94166.7	130858	233836	151961	466628	0	0	0	0	0	0	130858	233836	151961	466628	210579	164362	249242	94166.7							1.58614	2.83434	1.84193	5.65603	2.55244	1.99224	3.02107	1.1414							4.76483e-05
ENSMUSP00000070682 (+2)	ENSMUSP00000070682&ENSMUSP00000133428&ENSMUSP00000134178	^	^	49036	DEAD (Asp-Glu-Ala-Asp) box polypeptide 39B	DDX39B	714451	879934	529855	640665	448224	884292	496138	914883	0	0	0	0	0	0	448224	884292	496138	914883	714451	879934	529855	640665							9.14071	18.0335	10.1178	18.6574	14.5699	17.9447	10.8054	13.0652							0.000274591
ENSMUSP00000000804	^	^	ENSMUSP00000000804,^ENSMUSP00000021062,^ENSMUSP00000055535,^ENSMUSP00000088729	73102	DEAD/H (Asp-Glu-Ala-Asp/His) box polypeptide 3, X-linked	DDX3X	384008	613454	164769	171477	450192	0	65237.5	197409	0	0	0	0	0	0	450192		65237.5	197409	384008	613454	164769	171477							6.15841		0.892418	2.70046	5.25305	8.39175	2.25396	2.34572							0.000185002
ENSMUSP00000088729	^	^	ENSMUSP00000000804,^ENSMUSP00000021062,^ENSMUSP00000055535,^ENSMUSP00000088729	73429	DEAD (Asp-Glu-Ala-Asp) box polypeptide 3, Y-linked	DDX3Y	0	0	0	0	67034.8	102842	65237.5	0	0	0	0	0	0	0	67034.8	102842	65237.5												0.91292	1.40056	0.888443												2.74246e-05
ENSMUSP00000021807	^	^	^	43160	DEK oncogene (DNA binding)	DEK	32174	46265.9	12283.5	117222	426657	189389	212324	83372.4	0	0	0	0	0	0	426657	189389	212324	83372.4	32174	46265.9	12283.5	117222							9.88548	4.38807	4.91945	1.9317	0.745459	1.07196	0.284604	2.71598							0.000296965
ENSMUSP00000022821	^	^	^	29886	Dehydrogenase/reductase (SDR family) member 4	DHRS4	0	222991	7274.04	195933	0	0	0	188914	0	0	0	0	0	0				188914		222991	7274.04	195933										6.32116		7.4614	0.243393	6.55601
ENSMUSP00000021512	^	^	^	38168	Dehydrogenase/reductase (SDR family) member 7	DHRS7	291424	0	0	0	0	81317.4	67288.3	0	0	0	0	0	0	0		81317.4	67288.3		291424											2.13051	1.76295		7.63529
ENSMUSP00000031061 (+2)	ENSMUSP00000031061&ENSMUSP00000143069&ENSMUSP00000143381	^	^	91008	DEAH (Asp-Glu-Ala-His) box polypeptide 15	DHX15	123668	17144.1	113954	99598.3	516189	94655.1	145843	162316	0	0	0	0	0	0	516189	94655.1	145843	162316	123668	17144.1	113954	99598.3							5.67191	1.04007	1.60252	1.78354	1.35886	0.18838	1.25213	1.09439							0.000170387
ENSMUSP00000062622 (+7)	ENSMUSP00000062622&ENSMUSP00000107622&ENSMUSP00000129174&ENSMUSP00000142489&ENSMUSP00000142549&ENSMUSP00000142659&ENSMUSP00000143371&ENSMUSP00000143616	^	^	136488	DEAH (Asp-Glu-Ala-His) box polypeptide 30	DHX30	5535.27	7720.47	5217.76	0	49097.1	84259.6	0	0	0	0	0	0	0	0	49097.1	84259.6			5535.27	7720.47	5217.76								0.359717	0.61734			0.040555	0.0565652	0.0382287								1.08061e-05
ENSMUSP00000038135 (+1)	ENSMUSP00000038135&ENSMUSP00000139825	^	^	149691	DEAH (Asp-Glu-Ala-His) box polypeptide 9	DHX9	600259	1.33178e+06	626608	375741	958948	1.27679e+06	831003	610979	0	0	0	0	0	0	958948	1.27679e+06	831003	610979	600259	1.33178e+06	626608	375741							6.40618	8.52954	5.55146	4.0816	4.00999	8.89688	4.18601	2.51011							0.000192445
ENSMUSP00000033776 (+2)	ENSMUSP00000033776&ENSMUSP00000120441&ENSMUSP00000121253	^	^	57403	Dyskeratosis congenita 1, dyskerin	DKC1	18469.2	0	0	30927	20772.5	23316.9	0	81126	0	0	0	0	0	0	20772.5	23316.9		81126	18469.2			30927							0.361872	0.406197		1.41327	0.321747			0.53877							1.08708e-05
ENSMUSP00000034567	^	^	^	67943	Dihydrolipoamide S-acetyltransferase (E2 component of pyruvate dehydrogenase complex)	DLAT	471531	226137	99999.6	373510	535713	414947	399164	249179	0	0	0	0	0	0	535713	414947	399164	249179	471531	226137	99999.6	373510							7.88474	6.10729	5.87498	3.66748	6.9401	3.32833	1.47182	5.4974							0.000236861
ENSMUSP00000106481	^	^	^	54273	Dihydrolipoamide dehydrogenase	DLD	1.5256e+06	769938	846176	1.30968e+06	790003	814703	175318	592837	0	0	0	0	0	16572.6	790003	814703	175318	592837	1.5256e+06	769938	846176	1.30968e+06						16572.6	14.5561	15.0112	3.2303	10.9232	28.1098	14.1864	15.5911	24.1314						0.305356	0.000437272
ENSMUSP00000060346	^	^	^	48996	Dihydrolipoamide S-succinyltransferase (E2 component of 2-oxo-glutarate complex)	DLST	49984.1	69848.5	314658	232773	416818	217327	173340	131043	0	0	0	0	0	0	416818	217327	173340	131043	49984.1	69848.5	314658	232773							8.50718	4.43561	3.53783	2.67456	1.02017	1.4256	6.42212	4.75085							0.00025556
ENSMUSP00000109633	^	^	^	425833	Dystrophin, muscular dystrophy	DMD	0	79135.7	43658.6	17973.8	39592.5	26534.8	0	48947.7	0	0	0	0	0	0	39592.5	26534.8		48947.7		79135.7	43658.6	17973.8							0.0929767	0.0623128		0.114946		0.185837	0.102525	0.0422085							2.79306e-06
ENSMUSP00000039663	^	^	^	97256	Dimethylglycine dehydrogenase precursor	DMGDH	114665	128267	89859	54288.8	170866	108049	177902	87890.1	0	0	0	0	0	0	170866	108049	177902	87890.1	114665	128267	89859	54288.8							1.75687	1.11098	1.82922	0.903698	1.179	1.31886	0.923943	0.558205							5.27773e-05
ENSMUSP00000023477 (+2)	ENSMUSP00000023477&ENSMUSP00000093945&ENSMUSP00000111415	^	^	78012	Dynamin 1-like	DNM1L	157929	334603	142722	150810	290846	432143	182327	26519.4	0	0	0	0	0	0	290846	432143	182327	26519.4	157929	334603	142722	150810							3.72823	5.53944	2.33717	0.33994	2.02443	4.28913	1.82949	1.93316							0.000111998
ENSMUSP00000072199 (+5)	ENSMUSP00000072199&ENSMUSP00000088616&ENSMUSP00000111063&ENSMUSP00000128961&ENSMUSP00000133564&ENSMUSP00000134243	^	ENSMUSP00000064538,^ENSMUSP00000072199,^ENSMUSP00000077461	98075	Dynamin 2	DNM2	217399	79463.2	31621	85327.1	22320	43266.8	34987.8	0	0	0	0	0	0	0	22320	43266.8	34987.8		217399	79463.2	31621	85327.1							0.227581	0.44116	0.356745		2.21666	0.810229	0.322417	0.870019							6.83664e-06
ENSMUSP00000064538 (+1)	ENSMUSP00000064538&ENSMUSP00000083241	^	ENSMUSP00000064538,^ENSMUSP00000072199,^ENSMUSP00000077461	96805	Dynamin 3	DNM3	0	0	0	0	22320	0	0	0	0	0	0	0	0	0	22320														0.230567														6.92633e-06
ENSMUSP00000070821 (+3)	ENSMUSP00000070821&ENSMUSP00000109235&ENSMUSP00000139739&ENSMUSP00000140864	^	^	52208	Aspartyl aminopeptidase	DNPEP	39649	27727.2	18857.1	9630.18	47187.2	49543.9	0	33916.7	0	0	0	0	0	0	47187.2	49543.9		33916.7	39649	27727.2	18857.1	9630.18							0.90383	0.948972		0.649646	0.759443	0.531091	0.361193	0.184458							2.71515e-05
ENSMUSP00000044050	^	^	^	87438	Dipeptidylpeptidase 4	DPP4	27740.6	0	68810.7	29925.2	25519.5	0	54680.4	56000.1	0	0	0	0	0	0	25519.5		54680.4	56000.1	27740.6		68810.7	29925.2							0.291858		0.625362	0.640455	0.31726		0.786965	0.342245							8.76754e-06
ENSMUSP00000018568	^	^	^	40719	Developmentally regulated GTP binding protein 2	DRG2	0	0	0	0	30389.6	6732.06	23050.4	0	0	0	0	0	0	0	30389.6	6732.06	23050.4												0.746324	0.16533	0.566085												2.24199e-05
ENSMUSP00000115062	^	^	^	332913	Desmoplakin	DSP	501545	338175	189555	322540	165162	80336.4	95462.4	159125	0	0	0	0	133922	666696	165162	80336.4	95462.4	159125	501545	338175	189555	322540					133922	666696	0.496111	0.241313	0.286749	0.477978	1.50654	1.01581	0.569384	0.968842					0.402273	2.00261	1.49034e-05
ENSMUSP00000099461	^	^	^	18523	Destrin	DSTN	262685	466441	88184.9	0	93385.7	410114	51047.1	191316	0	0	0	0	0	0	93385.7	410114	51047.1	191316	262685	466441	88184.9								5.04161	22.1408	2.75588	10.3285	14.1816	25.1817	4.76083								0.000151452
ENSMUSP00000020775 (+2)	ENSMUSP00000020775&ENSMUSP00000103556&ENSMUSP00000136241	^	^	10351	Dynein light chain LC8-type 2	DYNLL2	554246	1.11335e+06	565624	444151	785029	543517	597231	569859	0	0	0	0	221284	66848.6	785029	543517	597231	569859	554246	1.11335e+06	565624	444151					221284	66848.6	75.8409	52.5087	57.6979	55.0535	53.5451	107.559	54.6444	42.909					21.378	6.45818	0.0022783
ENSMUSP00000066092 (+1)	ENSMUSP00000066092&ENSMUSP00000116992	^	^	36119	Enoyl coenzyme A hydratase 1, peroxisomal	ECH1	69711	4123.65	27022.4	0	75829	84923.8	24809.4	35285.5	0	0	0	0	0	0	75829	84923.8	24809.4	35285.5	69711	4123.65	27022.4								2.09942	2.35122	0.686879	0.976922	1.93004	0.114168	0.748148								6.30676e-05
ENSMUSP00000021854 (+3)	ENSMUSP00000021854&ENSMUSP00000105880&ENSMUSP00000131735&ENSMUSP00000137411	^	^	39504	Enoyl-Coenzyme A delta isomerase 2	ECI2	29581.8	0	98757.4	54158.5	32104.3	0	52973.4	21693.3	0	0	0	0	0	0	32104.3		52973.4	21693.3	29581.8		98757.4	54158.5							0.812684		1.34096	0.549143	0.74883		2.49993	1.37096							2.44134e-05
ENSMUSP00000039134 (+2)	ENSMUSP00000039134&ENSMUSP00000113854&ENSMUSP00000114285	^	^	152485	Enhancer of mRNA decapping 4	EDC4	17379.4	16867.1	0	0	0	0	23133.1	0	0	0	0	0	0	0			23133.1		17379.4	16867.1											0.151707		0.113974	0.110615
ENSMUSP00000023235 (+3)	ENSMUSP00000023235&ENSMUSP00000087110&ENSMUSP00000105602&ENSMUSP00000116360	^	^	27219	Eukaryotic translation elongation factor 1 delta (guanine nucleotide exchange protein)	EEF1D	276696	244707	95117	33233.7	641133	405734	501542	101671	0	0	0	0	0	0	641133	405734	501542	101671	276696	244707	95117	33233.7							23.5546	14.9063	18.4262	3.7353	10.1655	8.99029	3.49451	1.22097							0.000707592
ENSMUSP00000046101	^	^	^	95315	Eukaryotic translation elongation factor 2	EEF2	430850	428692	249344	231684	833912	325844	389995	419842	0	0	0	0	0	108879	833912	325844	389995	419842	430850	428692	249344	231684						108879	8.74902	3.4186	4.09165	4.40479	4.52028	4.49763	2.616	2.43072						1.14231	0.000262825
ENSMUSP00000021306 (+1)	ENSMUSP00000021306&ENSMUSP00000102675	^	^	109493	Elongation factor Tu GTP binding domain containing 2	EFTUD2	0	139364	95372.1	35244.9	119435	143417	86268.3	94409.9	0	0	0	0	0	0	119435	143417	86268.3	94409.9		139364	95372.1	35244.9							1.0908	1.30983	0.787888	0.862246		1.27281	0.871034	0.321892							3.27683e-05
ENSMUSP00000096397	^	^	^	61175	EH-domain containing 2	EHD2	0	0	0	0	18059.7	10300	0	0	0	0	0	0	0	0	18059.7	10300													0.295213	0.168369													8.86834e-06
ENSMUSP00000024860	^	^	^	60822	EH-domain containing 3	EHD3	0	0	0	24062.9	76385.4	0	43153.1	9729.35	0	0	0	0	0	0	76385.4		43153.1	9729.35				24062.9							1.25588		0.709498	0.159964				0.395628							3.77274e-05
ENSMUSP00000028755	^	^	^	61482	EH-domain containing 4	EHD4	94904.1	142663	0	11236.4	52353.2	70217.2	79442.8	40866.6	0	0	0	0	0	0	52353.2	70217.2	79442.8	40866.6	94904.1	142663		11236.4							0.851521	1.14208	1.29213	0.664693	1.54361	2.3204		0.182759							2.55801e-05
ENSMUSP00000095498	^	^	^	97215	Eukaryotic translation initiation factor 2C, 1	EIF2C1	36147.6	98085.4	54005.2	0	33274.2	160374	0	49456.1	0	0	0	0	0	0	33274.2	160374		49456.1	36147.6	98085.4	54005.2								0.342274	1.64969		0.508729	0.371832	1.00895	0.555524								1.02821e-05
ENSMUSP00000071214	^	^	^	36109	Eukaryotic translation initiation factor 2, subunit 1 alpha	EIF2S1	143120	94649.1	40450.3	149273	18064.9	180278	0	34952.9	0	0	0	0	17494.4	0	18064.9	180278		34952.9	143120	94649.1	40450.3	149273					17494.4		0.500289	4.9926		0.967983	3.96357	2.62121	1.12023	4.13394					0.48449		1.50289e-05
ENSMUSP00000025955	^	^	^	161937	Eukaryotic translation initiation factor 3, subunit A	EIF3A	166730	114255	70842.8	8242.39	116701	121465	210277	110734	0	0	0	0	0	0	116701	121465	210277	110734	166730	114255	70842.8	8242.39							0.720656	0.750073	1.29851	0.683812	1.0296	0.705555	0.437472	0.0508987							2.16488e-05
ENSMUSP00000098076	^	^	^	91371	Eukaryotic translation initiation factor 3, subunit B	EIF3B	161377	191382	35547.9	116289	75416.7	115634	40824.1	31633.5	0	0	0	0	0	0	75416.7	115634	40824.1	31633.5	161377	191382	35547.9	116289							0.825389	1.26554	0.446795	0.346209	1.76618	2.09456	0.38905	1.27271							2.47951e-05
ENSMUSP00000032992	^	^	^	105532	Eukaryotic translation initiation factor 3, subunit C	EIF3C	109427	147149	73010.7	193721	175133	269321	0	0	0	0	0	0	0	0	175133	269321			109427	147149	73010.7	193721							1.65952	2.55203			1.03691	1.39436	0.691835	1.83566							4.98528e-05
ENSMUSP00000022960	^	^	^	52222	Eukaryotic translation initiation factor 3, subunit E	EIF3E	73813	119060	16061.8	0	0	0	0	0	0	0	0	0	0	0					73813	119060	16061.8												1.41345	2.27988	0.307567
ENSMUSP00000033342	^	^	^	37985	Eukaryotic translation initiation factor 3, subunit F	EIF3F	0	15157.6	0	8702.22	0	10736.8	0	30482	0	0	0	120180	0	0		10736.8		30482		15157.6		8702.22				120180				0.282659		0.802475		0.399043		0.229096				3.16389
ENSMUSP00000038839	^	^	^	66614	Eukaryotic translation initiation factor 3, subunit L	EIF3L	101283	12399.5	19040.8	27717.2	128671	22774.1	22064.2	87496.3	0	0	0	0	0	0	128671	22774.1	22064.2	87496.3	101283	12399.5	19040.8	27717.2							1.93159	0.341881	0.331225	1.31348	1.52045	0.18614	0.285837	0.416087							5.8026e-05
ENSMUSP00000127034	^	^	ENSMUSP00000023599,^ENSMUSP00000026667,^ENSMUSP00000127034	46155	Eukaryotic translation initiation factor 4A1	EIF4A1	184854	250077	242772	578796	55088.9	227457	0	1.25207e+06	0	0	0	162473	0	43883	55088.9	227457		1.25207e+06	184854	250077	242772	578796				162473		43883	1.19356	4.92812		27.1275	4.00508	5.41819	5.25993	12.5403				3.52017		0.950775	3.58552e-05
ENSMUSP00000026667 (+1)	ENSMUSP00000026667&ENSMUSP00000145194	^	ENSMUSP00000023599,^ENSMUSP00000026667,^ENSMUSP00000127034	46841	Eukaryotic translation initiation factor 4A3	EIF4A3	13633.7	237654	133430	297782	696067	791800	145235	400302	0	0	0	0	0	0	696067	791800	145235	400302	13633.7	237654	133430	297782							14.8602	16.904	3.10059	8.54597	0.291063	5.07363	2.84857	6.35728							0.000446408
ENSMUSP00000096549	^	^	^	36170	ELAV (embryonic lethal, abnormal vision)-like 1 (Hu antigen R)	ELAVL1	886287	664436	366956	301428	521542	612864	619817	1.62568e+06	0	0	0	0	0	0	521542	612864	619817	1.62568e+06	886287	664436	366956	301428							14.4192	16.944	17.1362	44.9456	24.5034	18.3698	10.1453	8.33365							0.000433159
ENSMUSP00000049034 (+2)	ENSMUSP00000049034&ENSMUSP00000080888&ENSMUSP00000137103	^	^	111294	ER membrane protein complex subunit 1	EMC1	34016.3	0	8089.39	27567.2	98896.6	51532.2	0	33135	0	0	0	0	0	0	98896.6	51532.2		33135	34016.3		8089.39	27567.2							0.888607	0.463027		0.297725	0.305644		0.0726849	0.247697							2.66942e-05
ENSMUSP00000022962	^	^	^	34936	ER membrane protein complex subunit 2	EMC2	35869.2	0	0	39160.7	80469.6	0	33413.9	0	0	0	0	0	0	0	80469.6		33413.9		35869.2			39160.7							2.30334		0.956432		1.02671			1.12093							6.91935e-05
ENSMUSP00000031055	^	^	^	107586	Elastin microfibril interfacer 1	EMILIN1	105831	0	30697.5	180805	16585.4	0	0	0	0	0	0	0	0	0	16585.4				105831		30697.5	180805							0.15416				0.983685		0.28533	1.68056							4.63103e-06
ENSMUSP00000112491	^	^	^	90793	Echinoderm microtubule associated protein like 2	EML2	68846.1	14219	30555.8	37149.1	0	80536.3	17558.5	58817.9	0	0	0	0	0	0		80536.3	17558.5	58817.9	68846.1	14219	30555.8	37149.1								0.887032	0.19339	0.647824	0.758276	0.156609	0.336544	0.409162
ENSMUSP00000127751	^	^	^	55263	Endonuclease domain containing 1	ENDOD1	19685.8	0	22505.5	22115.4	95142.8	26929.2	15231.6	0	0	0	0	0	0	0	95142.8	26929.2	15231.6		19685.8		22505.5	22115.4							1.72164	0.487292	0.275621		0.35622		0.407243	0.400184							5.17188e-05
ENSMUSP00000029658	^	^	^	107957	Glutamyl aminopeptidase	ENPEP	528720	21623.3	135702	288259	499112	296887	0	74725.4	0	0	0	0	0	0	499112	296887		74725.4	528720	21623.3	135702	288259							4.62325	2.75005		0.692177	4.89751	0.200295	1.257	2.67013							0.000138885
ENSMUSP00000101159 (+1)	ENSMUSP00000101159&ENSMUSP00000114273	^	^	103027	Ectonucleotide pyrophosphatase/phosphodiesterase 1	ENPP1	21604.4	24442.1	48519	20338	34624	111598	125201	127819	0	0	0	0	0	0	34624	111598	125201	127819	21604.4	24442.1	48519	20338							0.336067	1.08319	1.21523	1.24064	0.209697	0.23724	0.470935	0.197404							1.00956e-05
ENSMUSP00000055122 (+1)	ENSMUSP00000055122&ENSMUSP00000090314	^	^	109941	Erythrocyte protein band 4.1-like 2	EPB4.1L2	209867	626755	318192	125376	322203	340635	23249.8	159011	0	0	0	0	0	0	322203	340635	23249.8	159011	209867	626755	318192	125376							2.93069	3.09834	0.211476	1.44633	1.9089	5.70083	2.89421	1.14039							8.80393e-05
ENSMUSP00000079098 (+1)	ENSMUSP00000079098&ENSMUSP00000108300	^	^	103339	Erythrocyte protein band 4.1-like 3	EPB4.1L3	0	511740	0	82999.2	101280	121392	0	203690	0	0	0	0	0	0	101280	121392		203690		511740		82999.2							0.980077	1.1747		1.97108		4.95205		0.803174							2.9442e-05
ENSMUSP00000061935	^	^	^	35020	Epithelial cell adhesion molecule	EPCAM	76954.7	35821	42413.9	38645.8	52295.1	0	41686.9	4579.38	0	0	0	0	0	0	52295.1		41686.9	4579.38	76954.7	35821	42413.9	38645.8							1.49329		1.19037	0.130765	2.19745	1.02287	1.21113	1.10354							4.48592e-05
ENSMUSP00000052904 (+1)	ENSMUSP00000052904&ENSMUSP00000120245	^	^	70097	EPM2A (laforin) interacting protein 1	EPM2AIP1	0	0	0	0	67903.5	0	10423.2	0	0	0	0	0	0	0	67903.5		10423.2												0.968708		0.148698												2.91004e-05
ENSMUSP00000020094 (+1)	ENSMUSP00000020094&ENSMUSP00000100922	^	^	36764	Epiphycan	EPYC	222100	9865.48	239499	64987.5	0	278617	248876	10028.2	0	0	0	0	0	0		278617	248876	10028.2	222100	9865.48	239499	64987.5								7.57853	6.76957	0.272772	6.04123	0.268346	6.51449	1.76769
ENSMUSP00000133166	^	^	^	106600	Endoplasmic reticulum aminopeptidase 1	ERAP1	100394	0	24506.8	42803.1	120621	26830.8	6339.8	27971.1	0	0	0	0	0	0	120621	26830.8	6339.8	27971.1	100394		24506.8	42803.1							1.13153	0.251696	0.0594728	0.262393	0.941783		0.229895	0.40153							3.39916e-05
ENSMUSP00000096097	^	^	^	180076	Glutamate-rich 3	ERICH3	0	0	0	0	0	0	0	0	0	0	0	136473	0	279177												136473		279177												0.757866		1.55033
ENSMUSP00000033873	^	^	^	37874	ER lipid raft associated 2	ERLIN2	182506	270444	308052	276772	233154	390342	209512	396159	0	0	0	0	115720	0	233154	390342	209512	396159	182506	270444	308052	276772					115720		6.15603	10.3063	5.53181	10.4599	4.81877	7.14061	8.13361	7.30771					3.0554		0.00018493
ENSMUSP00000124881	^	^	^	100149	Endoplasmic reticulum metallopeptidase 1	ERMP1	236916	92739.8	152160	112712	11469.6	175076	47930.9	147856	0	0	0	0	0	0	11469.6	175076	47930.9	147856	236916	92739.8	152160	112712							0.114525	1.74815	0.478596	1.47636	2.36564	0.926018	1.51934	1.12544							3.44038e-06
ENSMUSP00000117347	^	^	^	28824	Endoplasmic reticulum protein 29	ERP29	438535	228316	181459	245488	344310	125831	203609	358311	0	0	0	0	0	0	344310	125831	203609	358311	438535	228316	181459	245488							11.9452	4.36551	7.06387	12.431	15.2142	7.92102	6.29541	8.51678							0.000358841
ENSMUSP00000030028	^	^	^	46854	Endoplasmic reticulum protein 44	ERP44	114468	148924	87973.4	25003.8	98197.9	32822.3	0	149072	0	0	0	0	0	0	98197.9	32822.3		149072	114468	148924	87973.4	25003.8							2.09583	0.700524		3.18162	2.44307	3.17847	1.87761	0.533654							6.29597e-05
ENSMUSP00000026427	^	^	^	121555	Extended synaptotagmin-like protein 1	ESYT1	28411.1	63293.8	56593	190882	113984	70353.8	72125.5	92074.5	0	0	0	0	0	0	113984	70353.8	72125.5	92074.5	28411.1	63293.8	56593	190882							0.937714	0.578782	0.593357	0.757472	0.23373	0.520701	0.465575	1.57034							2.81694e-05
ENSMUSP00000098548	^	^	^	94140	Extended synaptotagmin-like protein 2	ESYT2	0	0	21526	2481.04	219416	84172.9	22347.8	61907.7	0	0	0	0	0	0	219416	84172.9	22347.8	61907.7			21526	2481.04							2.33074	0.894125	0.237389	0.657613			0.228659	0.0263548							7.00164e-05
ENSMUSP00000004729	^	^	^	27624	Electron transferring flavoprotein, beta polypeptide	ETFB	1.26936e+06	838121	929607	413184	1.1515e+06	1.50034e+06	533224	686760	0	0	0	0	0	0	1.1515e+06	1.50034e+06	533224	686760	1.26936e+06	838121	929607	413184							41.6846	54.3127	19.3029	24.861	45.9515	30.3403	33.6521	14.9574							0.00125223
ENSMUSP00000029386 (+1)	ENSMUSP00000029386&ENSMUSP00000113888	^	^	68092	Electron transferring flavoprotein, dehydrogenase	ETFDH	571347	1.00227e+06	339392	181131	399500	304184	191272	84256.9	0	0	0	0	0	0	399500	304184	191272	84256.9	571347	1.00227e+06	339392	181131							5.86707	4.46725	2.80903	1.2374	8.3908	14.7193	4.98431	2.66009							0.000176249
ENSMUSP00000020024 (+1)	ENSMUSP00000020024&ENSMUSP00000131415	^	^	14894	Fatty acid binding protein 7, brain	FABP7	0	0	0	0	104946	156530	0	0	0	0	0	0	0	0	104946	156530													7.04622	10.5096													0.000211672
ENSMUSP00000026991 (+1)	ENSMUSP00000026991&ENSMUSP00000121182	^	^	50232	Fas associated factor family member 2	FAF2	0	0	0	0	0	24881.9	0	37393.5	0	0	0	0	0	0		24881.9		37393.5												0.495339		0.744415
ENSMUSP00000028848	^	^	^	34677	Fumarylacetoacetate hydrolase domain containing 2A	FAHD2A	59466.9	11281.8	0	27838.1	129274	27003	0	105485	0	0	0	0	0	0	129274	27003		105485	59466.9	11281.8		27838.1							3.72794	0.778701		3.04193	1.71488	0.325339		0.802782							0.000111989
ENSMUSP00000053877	^	^	^	121647	Family with sequence similarity 120A	FAM120A	33885.4	11725.4	0	5529.51	31378.7	61947.6	0	65615.1	0	0	0	0	0	0	31378.7	61947.6		65615.1	33885.4	11725.4		5529.51							0.257949	0.50924		0.53939	0.278556	0.0963887		0.0454554							7.7489e-06
ENSMUSP00000028135	^	^	^	84820	Family with sequence similarity 129, member B	FAM129B	201846	37238.7	10687.4	13613.6	93669.3	50864.3	80767.8	38710.2	0	0	0	0	0	0	93669.3	50864.3	80767.8	38710.2	201846	37238.7	10687.4	13613.6							1.10433	0.599674	0.952226	0.456381	2.37969	0.439033	0.126	0.1605							3.31746e-05
ENSMUSP00000004057	^	^	^	17726	Family with sequence similarity 162, member A	FAM162A	0	0	187874	173227	191940	189482	0	0	0	0	0	0	0	0	191940	189482					187874	173227							10.8281	10.6895					10.5988	9.77247							0.000325283
ENSMUSP00000080040 (+2)	ENSMUSP00000080040&ENSMUSP00000127559&ENSMUSP00000127709	^	^	21488	Family with sequence similarity 3, member C	FAM3C	0	0	58302	0	288182	157744	12850.4	36321.9	0	0	0	0	0	0	288182	157744	12850.4	36321.9			58302								13.4113	7.34101	0.598025	1.69034			2.71324								0.000402882
ENSMUSP00000033018 (+2)	ENSMUSP00000033018&ENSMUSP00000064334&ENSMUSP00000128695	^	^	59436	Fatty acyl CoA reductase 1	FAR1	54519.4	66422.1	0	46046.3	0	112905	0	0	0	0	0	0	0	0		112905			54519.4	66422.1		46046.3								1.8996			0.917279	1.11754		0.774721
ENSMUSP00000003906 (+1)	ENSMUSP00000003906&ENSMUSP00000105376	^	^	57600	Phenylalanyl-tRNA synthetase, alpha subunit	FARSA	127192	74275.2	8818.11	69252.4	91664	162558	0	65125.2	0	0	0	0	0	0	91664	162558		65125.2	127192	74275.2	8818.11	69252.4							1.59139	2.8222		1.13065	2.20819	1.2895	0.153092	1.2023							4.78061e-05
ENSMUSP00000069508 (+1)	ENSMUSP00000069508&ENSMUSP00000129828	^	^	65698	Phenylalanyl-tRNA synthetase, beta subunit	FARSB	137833	193604	92467.1	58518.1	0	269664	94224.7	116647	0	0	0	0	0	0		269664	94224.7	116647	137833	193604	92467.1	58518.1								4.1046	1.43421	1.77551	2.09798	2.94688	1.40746	0.890714
ENSMUSP00000028633 (+1)	ENSMUSP00000028633&ENSMUSP00000099524	^	ENSMUSP00000025497,^ENSMUSP00000028633	312299	Fibrillin 1	FBN1	364694	159029	43308.6	70176.4	415100	321944	200078	481934	0	0	0	0	0	0	415100	321944	200078	481934	364694	159029	43308.6	70176.4							1.32918	1.03088	0.640663	1.54318	1.16777	0.509219	0.138677	0.224709							3.99291e-05
ENSMUSP00000025497	^	^	ENSMUSP00000025497,^ENSMUSP00000028633	313819	Fibrillin 2	FBN2	72919.2	0	42297.2	98459.9	59162.8	117983	114267	112534	0	0	0	0	0	0	59162.8	117983	114267	112534	72919.2		42297.2	98459.9							0.188525	0.37596	0.364116	0.358595	0.232361		0.134782	0.313748							5.66339e-06
ENSMUSP00000080531 (+2)	ENSMUSP00000080531&ENSMUSP00000142694&ENSMUSP00000142770	^	^	40583	Farnesyl diphosphate synthetase	FDPS	37463.1	15955	8005.76	5840	7953.92	6219.75	14905	1964.08	0	0	0	0	0	0	7953.92	6219.75	14905	1964.08	37463.1	15955	8005.76	5840							0.195991	0.15326	0.367272	0.0483966	0.923124	0.393144	0.197269	0.143903							5.88767e-06
ENSMUSP00000021078	^	^	^	54203	Ferredoxin reductase	FDXR	0	0	16839.9	0	24084.8	0	0	141011	0	0	0	0	0	0	24084.8			141011			16839.9								0.444344			2.60153			0.310682								1.33483e-05
ENSMUSP00000044554	^	^	^	77801	Fermitin family homolog 2	FERMT2	21345.3	52887.5	0	0	0	25212.1	41456.6	0	0	0	0	0	0	0		25212.1	41456.6		21345.3	52887.5										0.324059	0.532854		0.274358	0.679779
ENSMUSP00000029630 (+1)	ENSMUSP00000029630&ENSMUSP00000133117	^	^	61327	Fibrinogen alpha chain	FGA	55459.2	32957.8	16160.8	14131.1	28364.7	39485.5	27337.6	19848.5	0	0	0	0	0	0	28364.7	39485.5	27337.6	19848.5	55459.2	32957.8	16160.8	14131.1							0.462516	0.643851	0.445768	0.32365	0.90432	0.537411	0.263519	0.230422							1.38942e-05
ENSMUSP00000066839 (+1)	ENSMUSP00000066839&ENSMUSP00000136438	^	^	15345	FK506 binding protein 2	FKBP2	0	0	68212.8	56467.1	158257	61889.7	74782.3	0	0	0	0	0	0	0	158257	61889.7	74782.3				68212.8	56467.1							10.3133	4.03322	4.8734				4.44528	3.67984							0.000309816
ENSMUSP00000032508	^	^	^	51573	FK506 binding protein 4	FKBP4	0	211178	73934.6	22776.5	29665.4	150431	0	109399	0	0	0	0	25163.8	0	29665.4	150431		109399		211178	73934.6	22776.5					25163.8		0.575211	2.91685		2.12124		4.09475	1.43359	0.441635					0.487926		1.72796e-05
ENSMUSP00000033699 (+3)	ENSMUSP00000033699&ENSMUSP00000098997&ENSMUSP00000109938&ENSMUSP00000121082	^	ENSMUSP00000033699,^ENSMUSP00000052020	281223	Filamin, alpha	FLNA	60970.1	549246	117781	149493	333294	517192	468047	439728	0	0	0	0	5443.02	0	333294	517192	468047	439728	60970.1	549246	117781	149493					5443.02		1.18516	1.83908	1.66433	1.56363	0.216803	1.95306	0.418816	0.531581					0.0193548		3.56027e-05
ENSMUSP00000001569 (+1)	ENSMUSP00000001569&ENSMUSP00000134227	^	^	47514	Flotillin 1	FLOT1	170642	313490	0	385308	22492.3	132418	67861	135488	0	0	0	0	0	0	22492.3	132418	67861	135488	170642	313490		385308							0.473383	2.78693	1.42823	2.85153	3.59141	6.59785		8.10936							1.42206e-05
ENSMUSP00000072136 (+2)	ENSMUSP00000072136&ENSMUSP00000073342&ENSMUSP00000098347	^	^	47039	Flotillin 2	FLOT2	0	62278.2	0	0	0	0	0	0	0	0	0	0	0	0						62278.2														1.32397
ENSMUSP00000016138	^	^	^	44014	Farnesyltransferase, CAAX box, alpha	FNTA	49306.5	0	65793.9	0	81561.6	148731	129038	87793.7	0	0	0	0	0	0	81561.6	148731	129038	87793.7	49306.5		65793.9								1.85308	3.37917	2.93175	1.99468	1.12024		1.49484								5.56675e-05
ENSMUSP00000043250	^	^	^	442370	Fraser syndrome 1 homolog (human)	FRAS1	99466.3	124148	0	0	172840	79475.2	115534	156368	0	0	0	0	0	0	172840	79475.2	115534	156368	99466.3	124148									0.390713	0.179658	0.26117	0.353478	0.224849	0.280644									1.17372e-05
ENSMUSP00000088670	^	^	^	350641	Fras1 related extracellular matrix protein 2	FREM2	547026	558412	67311.4	0	1.54656e+06	1.47397e+06	687600	778650	0	0	0	0	0	0	1.54656e+06	1.47397e+06	687600	778650	547026	558412	67311.4								4.41068	4.20365	1.96098	2.22065	1.56007	1.59255	0.191967								0.000132499
ENSMUSP00000101727 (+7)	ENSMUSP00000101727&ENSMUSP00000130145&ENSMUSP00000143019&ENSMUSP00000143101&ENSMUSP00000143354&ENSMUSP00000143370&ENSMUSP00000143618&ENSMUSP00000143729	^	^	67444	Far upstream element (FUSE) binding protein 1	FUBP1	25840.5	231675	0	40859.2	121663	47954.8	32229.9	0	0	0	0	0	0	0	121663	47954.8	32229.9		25840.5	231675		40859.2							1.80392	0.711031	0.477876		0.383139	3.43508		0.605824							5.41905e-05
ENSMUSP00000076801 (+2)	ENSMUSP00000076801&ENSMUSP00000101858&ENSMUSP00000133820	^	^	52603	Fusion, derived from t(12;16) malignant liposarcoma (human)	FUS	295800	140740	56192.4	78705.8	257714	187182	303546	107073	0	0	0	0	0	0	257714	187182	303546	107073	295800	140740	56192.4	78705.8							4.89923	3.55839	5.77051	2.0355	5.62326	2.67551	1.06824	1.49622							0.000147175
ENSMUSP00000004327	^	^	^	59264	Glucose-6-phosphate dehydrogenase X-linked	G6PDX	48960.2	37612.2	12668.6	147659	43050.9	157186	26808.4	26457.9	0	0	0	0	0	0	43050.9	157186	26808.4	26457.9	48960.2	37612.2	12668.6	147659							0.726426	2.6523	0.452355	0.446442	0.826136	0.634655	0.213766	2.49155							2.18222e-05
ENSMUSP00000003572	^	^	^	81879	Glycyl-tRNA synthetase	GARS	10692.6	20172.5	4018.72	0	85983.2	6354.12	20532.5	0	0	0	0	0	0	159556	85983.2	6354.12	20532.5		10692.6	20172.5	4018.72							159556	1.05013	0.0776038	0.250766		0.13059	0.246369	0.0490812							1.94867	3.15463e-05
ENSMUSP00000023684	^	^	^	107504	Phosphoribosylglycinamide formyltransferase	GART	0	0	86803.6	0	0	32956.4	0	16505.5	0	0	0	0	0	0		32956.4		16505.5			86803.6									0.30656		0.153534			0.807446
ENSMUSP00000053514 (+1)	ENSMUSP00000053514&ENSMUSP00000103217	^	^	34902	Growth arrest specific 2	GAS2	46803	19207.5	35189.7	76017.6	0	144892	0	84133.4	0	0	0	0	0	0		144892		84133.4	46803	19207.5	35189.7	76017.6								4.1514		2.41056	1.34098	0.550327	1.00824	2.17803
ENSMUSP00000083211 (+2)	ENSMUSP00000083211&ENSMUSP00000117705&ENSMUSP00000141131	^	^	32900	Glioblastoma amplified sequence	GBAS	38029	60671.2	356996	0	74193.3	147293	32926.7	29937.8	0	0	0	0	0	0	74193.3	147293	32926.7	29937.8	38029	60671.2	356996								2.25512	4.47699	1.00081	0.909962	1.1559	1.84411	10.851								6.77447e-05
ENSMUSP00000003907 (+1)	ENSMUSP00000003907&ENSMUSP00000105367	^	^	49571	Glutaryl-Coenzyme A dehydrogenase	GCDH	0	119755	52525	63541.9	158480	89141.9	60137.1	64343.5	0	0	0	0	0	0	158480	89141.9	60137.1	64343.5		119755	52525	63541.9							3.19703	1.79827	1.21315	1.29801		2.41582	1.05959	1.28184							9.60403e-05
ENSMUSP00000069432	^	^	^	293022	GCN1 general control of amino-acid synthesis 1-like 1	GCN1L1	0	218017	0	19062.2	33992	119578	34038.8	0	0	0	0	0	0	0	33992	119578	34038.8			218017		19062.2							0.116005	0.408086	0.116165			0.744031		0.0650536							3.48484e-06
ENSMUSP00000062996	^	^	ENSMUSP00000015435,^ENSMUSP00000062996	50538	Guanosine diphosphate (GDP) dissociation inhibitor 2	GDI2	153685	155302	196078	97434.8	232058	442527	164519	307218	0	0	0	0	0	0	232058	442527	164519	307218	153685	155302	196078	97434.8							4.59176	8.75631	3.25535	6.07895	3.04097	3.07298	3.87982	1.92795							0.000137939
ENSMUSP00000054343	^	^	^	26412	Gap junction protein, beta 2	GJB2	131815	357271	260214	12473.5	155307	584667	147459	181419	0	0	0	0	0	0	155307	584667	147459	181419	131815	357271	260214	12473.5							5.88019	22.1364	5.58303	6.86881	4.99071	13.5268	9.85213	0.472265							0.000176644
ENSMUSP00000076367	^	^	^	30294	Gap junction protein, gamma 3	GJC3	0	411047	0	0	258391	0	174830	432792	0	0	0	0	0	0	258391		174830	432792		411047									8.52944		5.7711	14.2864		13.5686									0.000256228
ENSMUSP00000003404 (+1)	ENSMUSP00000003404&ENSMUSP00000131355	^	^	132352	Golgi apparatus protein 1	GLG1	384521	385917	471936	292860	146293	165206	8622.94	0	0	0	0	0	0	0	146293	165206	8622.94		384521	385917	471936	292860							1.10534	1.24823	0.0651516		2.90529	2.91584	3.56576	2.21274							3.32048e-05
ENSMUSP00000024823 (+1)	ENSMUSP00000024823&ENSMUSP00000126586	^	^	20811	Glyoxalase 1	GLO1	95422.3	457310	221490	156983	565756	361359	84184.1	128819	0	0	0	0	0	0	565756	361359	84184.1	128819	95422.3	457310	221490	156983							27.1854	17.3638	4.04518	6.18994	4.58519	21.9744	10.6429	7.54325							0.000816663
ENSMUSP00000022322	^	^	^	61338	Glutamate dehydrogenase 1	GLUD1	1.54302e+06	1.75362e+06	455135	660750	750351	872451	706688	1.1407e+06	0	0	0	0	0	0	750351	872451	706688	1.1407e+06	1.54302e+06	1.75362e+06	455135	660750							12.2331	14.2237	11.5212	18.597	25.1561	28.5894	7.42011	10.7723							0.000367487
ENSMUSP00000083375	^	^	^	42121	Glutamate-ammonia ligase (glutamine synthetase)	GLUL	486992	544624	47600.2	246819	561574	243419	312097	318291	0	0	0	0	0	0	561574	243419	312097	318291	486992	544624	47600.2	246819							13.3324	5.77903	7.40955	7.55658	11.5617	12.93	1.13008	5.85977							0.000400512
ENSMUSP00000111510	^	^	^	60436	Glyoxylate reductase 1 homolog (Arabidopsis)	GLYR1	75112.3	0	8014.52	63745.4	0	68334.5	49361.6	0	0	0	0	0	0	0		68334.5	49361.6		75112.3		8014.52	63745.4								1.13069	0.816759		1.24284		0.132612	1.05476
ENSMUSP00000047730	^	^	^	29465	Predicted gene 106	GM106	0	9080.38	19550	190434	0	28102.9	0	230830	0	0	0	0	0	0		28102.9		230830		9080.38	19550	190434								0.953772		7.83403		0.308175	0.663499	6.46305
ENSMUSP00000127808	^	^	^	107797	Predicted gene 20425	GM20425	0	287754	48016.4	116608	274334	656138	325755	375028	0	0	0	230509	0	0	274334	656138	325755	375028		287754	48016.4	116608				230509			2.54491	6.0868	3.02193	3.47902		2.6694	0.445433	1.08174				2.13836			7.64503e-05
ENSMUSP00000078625 (+1)	ENSMUSP00000078625&ENSMUSP00000088057	^	^	26403	Predicted gene 8394	GM8394	0	53837.1	0	0	174934	134131	80356.3	0	0	0	0	0	0	0	174934	134131	80356.3			53837.1									6.62552	5.08014	3.04345			2.03905									0.000199034
ENSMUSP00000060523 (+3)	ENSMUSP00000060523&ENSMUSP00000132102&ENSMUSP00000142536&ENSMUSP00000143402	^	^	9462	Predicted gene 9846	GM9846	100266	62067.6	52433.5	61677.5	0	87489.2	54272	123462	0	0	0	0	0	0		87489.2	54272	123462	100266	62067.6	52433.5	61677.5								9.24637	5.73578	13.0482	10.5967	6.55967	5.54149	6.51844
ENSMUSP00000043190	^	^	ENSMUSP00000025541,^ENSMUSP00000025602,^ENSMUSP00000043190	42025	Guanine nucleotide binding protein, alpha 11	GNA11	107604	76482.6	80692.5	42941.5	43380	113130	45021.4	78309.3	0	0	0	0	0	0	43380	113130	45021.4	78309.3	107604	76482.6	80692.5	42941.5							1.03224	2.69198	1.0713	1.8634	2.56048	1.81993	1.92011	1.02181							3.10091e-05
ENSMUSP00000025541_family	^	ENSMUSP00000025541&ENSMUSP00000025602	ENSMUSP00000025541&ENSMUSP00000025602,^ENSMUSP00000043190	42159	Family {Guanine nucleotide binding protein, alpha q polypeptide}	GNAQ; GNA14	512421	554922	300688	270711	386710	448292	317079	440686	0	0	0	110661	0	0	386710	448292	317079	440686	512421	554922	300688	270711				110661			9.17266	10.6334	7.52102	10.453	12.1545	13.1626	7.13223	6.42119				2.62485			0.000275551
ENSMUSP00000079341 (+6)	ENSMUSP00000079341&ENSMUSP00000085179&ENSMUSP00000085184&ENSMUSP00000104712&ENSMUSP00000104713&ENSMUSP00000104715&ENSMUSP00000140174	^	ENSMUSP00000020930,^ENSMUSP00000034198,^ENSMUSP00000057543,^ENSMUSP00000074259,^ENSMUSP00000079341	121506	GNAS (guanine nucleotide binding protein, alpha stimulating) complex locus	GNAS	878579	879863	620992	737012	1.01094e+06	932417	585390	1.15712e+06	0	0	0	180237	0	124183	1.01094e+06	932417	585390	1.15712e+06	878579	879863	620992	737012				180237		124183	8.32012	7.67384	4.81778	9.52318	7.23074	7.24131	5.11079	6.06564				1.48336		1.02203	0.00024994
ENSMUSP00000032372	^	^	^	15423	Golgi transport 1 homolog B	GOLT1B	49090.8	0	9626.4	5974.05	0	25127	7491.52	7670.38	0	0	0	0	0	0		25127	7491.52	7670.38	49090.8		9626.4	5974.05								1.62919	0.485737	0.497334	3.18296		0.624159	0.387347
ENSMUSP00000028509 (+3)	ENSMUSP00000028509&ENSMUSP00000107820&ENSMUSP00000107824&ENSMUSP00000121549	^	^	47039	Golgi reassembly stacking protein 2	GORASP2	0	0	0	114311	150130	148085	0	0	0	0	0	0	0	0	150130	148085						114311							3.19161	3.14813						2.43013							9.58775e-05
ENSMUSP00000026196 (+1)	ENSMUSP00000026196&ENSMUSP00000117986	^	^	46249	Glutamate oxaloacetate transaminase 1, soluble	GOT1	105813	279234	160824	0	226352	184764	98760.7	252991	0	0	0	0	0	0	226352	184764	98760.7	252991	105813	279234	160824								4.8942	3.99499	2.13541	5.47018	2.2879	6.03762	3.47736								0.000147024
ENSMUSP00000081913 (+1)	ENSMUSP00000081913&ENSMUSP00000117509	^	^	34635	Glycerol-3-phosphate dehydrogenase 1-like	GPD1L	40111.8	37182	0	34581.6	74621.9	0	19320.8	22632.9	0	0	0	0	0	0	74621.9		19320.8	22632.9	40111.8	37182		34581.6							2.15452		0.55784	0.653469	1.15813	1.07354		0.998458							6.47229e-05
ENSMUSP00000028167 (+2)	ENSMUSP00000028167&ENSMUSP00000108237&ENSMUSP00000130992	^	^	80955	Glycerol phosphate dehydrogenase 2, mitochondrial	GPD2	830708	1.2061e+06	607239	1.01005e+06	1.00754e+06	1.15999e+06	667553	1.20874e+06	0	0	0	0	0	0	1.00754e+06	1.15999e+06	667553	1.20874e+06	830708	1.2061e+06	607239	1.01005e+06							12.4457	14.3288	8.24598	14.931	10.2614	14.8984	7.50094	12.4767							0.000373874
ENSMUSP00000097711 (+2)	ENSMUSP00000097711&ENSMUSP00000112007&ENSMUSP00000133855	^	^	55196	G protein pathway suppressor 1	GPS1	0	0	0	74950.9	0	0	0	0	0	0	0	15244.5	0	0								74950.9				15244.5										1.3579				0.276188
ENSMUSP00000047218 (+1)	ENSMUSP00000047218&ENSMUSP00000117800	^	^	35330	Glyoxylate reductase/hydroxypyruvate reductase	GRHPR	0	349104	83255.5	89767.5	110194	0	0	0	0	0	0	0	0	0	110194					349104	83255.5	89767.5							3.119					9.88125	2.35651	2.54083							9.36964e-05
ENSMUSP00000033992	^	^	^	53664	Glutathione reductase	GSR	115169	127778	27089.8	59666.9	150380	0	88169.6	54321.6	0	0	0	0	0	0	150380		88169.6	54321.6	115169	127778	27089.8	59666.9							2.80225		1.64299	1.01225	2.14611	2.38107	0.504805	1.11186							8.41808e-05
ENSMUSP00000034903	^	^	^	25565	Glutathione S-transferase, alpha 4	GSTA4	174230	96521.8	260909	136934	422324	342656	372613	434186	0	0	0	0	0	0	422324	342656	372613	434186	174230	96521.8	260909	136934							16.5196	13.4033	14.5751	16.9836	6.81519	3.77555	10.2057	5.35633							0.000496257
ENSMUSP00000031897	^	^	^	25705	Glutathione S-transferase kappa 1	GSTK1	379356	355369	276156	101828	206099	39608.7	45609.6	359779	0	0	0	0	0	0	206099	39608.7	45609.6	359779	379356	355369	276156	101828							8.01785	1.54089	1.77435	13.9964	14.7581	13.8249	10.7433	3.96143							0.00024086
ENSMUSP00000001715	^	^	ENSMUSP00000001715,^ENSMUSP00000134112	27404	Glutathione S-transferase, theta 3	GSTT3	0	0	0	0	0	118043	0	0	0	0	0	0	0	0		118043														4.30751
ENSMUSP00000053540	^	^	^	24276	Glutathione transferase zeta 1 (maleylacetoacetate isomerase)	GSTZ1	54674.9	0	102366	0	86572.7	37206.2	0	3895.69	0	0	0	0	0	0	86572.7	37206.2		3895.69	54674.9		102366								3.56619	1.53263		0.160475	2.25222		4.21678								0.00010713
ENSMUSP00000049625 (+9)	ENSMUSP00000049625&ENSMUSP00000080714&ENSMUSP00000106892&ENSMUSP00000133444&ENSMUSP00000133489&ENSMUSP00000133566&ENSMUSP00000133740&ENSMUSP00000133969&ENSMUSP00000134035&ENSMUSP00000134440	^	^	112266	General transcription factor II I	GTF2I	48880.1	25731.9	164978	30699.8	209196	0	103024	108661	0	0	0	0	0	0	209196		103024	108661	48880.1	25731.9	164978	30699.8							1.8634		0.917676	0.967887	0.435396	0.229204	1.46953	0.273456							5.59774e-05
ENSMUSP00000137309	^	^	^	20862	H1 histone family, member 0	H1F0	1.16318e+06	1.37379e+06	781557	848996	1.54658e+06	1.94036e+06	782897	871829	0	0	0	0	0	0	1.54658e+06	1.94036e+06	782897	871829	1.16318e+06	1.37379e+06	781557	848996							74.134	93.0094	37.5274	41.7903	55.756	65.8514	37.4632	40.6958							0.00222702
ENSMUSP000000251810 (+2)	ENSMUSP000000251810&ENSMUSP00000133847&ENSMUSP00000134004	^	^	41303	Histocompatibility 2, K1, K region	H2-K1	0	322993	0	0	0	0	0	0	0	0	0	0	0	0						322993														7.82008
ENSMUSP00000038069	^	^	^	26589	H2-K region expressed gene 6	H2-KE6	63939.3	285757	0	134099	41065.3	147564	93289.6	50022.4	0	0	0	0	0	0	41065.3	147564	93289.6	50022.4	63939.3	285757		134099							1.54445	5.54981	3.50858	1.88132	2.40473	10.7472		5.04339							4.63959e-05
ENSMUSP00000016081 (+1)	ENSMUSP00000016081&ENSMUSP00000038221	^	ENSMUSP00000016081,^ENSMUSP00000020283	39736	H2A histone family, member Y	H2AFY	2.67534e+06	3.07516e+06	1.73341e+06	1.96899e+06	1.92576e+06	1.49821e+06	1.54617e+06	1.98754e+06	0	0	0	0	0	0	1.92576e+06	1.49821e+06	1.54617e+06	1.98754e+06	2.67534e+06	3.07516e+06	1.73341e+06	1.96899e+06							48.464	37.704	38.9111	50.0185	67.3279	77.3897	43.6231	49.5518							0.00145588
ENSMUSP00000020283	^	^	ENSMUSP00000016081,^ENSMUSP00000020283	40093	H2A histone family, member Y2	H2AFY2	291220	491382	1.19775e+06	1.06132e+06	265191	478876	276934	359079	0	0	0	0	0	0	265191	478876	276934	359079	291220	491382	1.19775e+06	1.06132e+06							6.6144	11.9441	6.9073	8.95614	7.2636	12.2561	29.8742	26.4714							0.0001987
ENSMUSP00000029610	^	^	^	34465	Hydroxyacyl-Coenzyme A dehydrogenase	HADH	136314	203728	194907	201557	405102	458462	117755	353852	0	0	0	0	0	0	405102	458462	117755	353852	136314	203728	194907	201557							11.754	13.3022	3.41666	10.267	3.95514	5.91114	5.65522	5.84816							0.000353096
ENSMUSP00000120976	^	^	^	82671	Hydroxyacyl-Coenzyme A dehydrogenase/3-ketoacyl-Coenzyme A thiolase/enoyl-Coenzyme A hydratase (trifunctional protein), alpha subunit	HADHA	2.5533e+06	1.81869e+06	1.74014e+06	1.63151e+06	2.40933e+06	2.79532e+06	1.87935e+06	2.77484e+06	0	0	0	256656	86722.3	0	2.40933e+06	2.79532e+06	1.87935e+06	2.77484e+06	2.5533e+06	1.81869e+06	1.74014e+06	1.63151e+06				256656	86722.3		29.1436	33.8126	22.7329	33.5649	30.8851	21.9991	21.0489	19.735				3.10455	1.049		0.000875487
ENSMUSP00000026841 (+2)	ENSMUSP00000026841&ENSMUSP00000110431&ENSMUSP00000110434	^	^	51387	Hydroxyacyl-Coenzyme A dehydrogenase/3-ketoacyl-Coenzyme A thiolase/enoyl-Coenzyme A hydratase (trifunctional protein), beta subunit	HADHB	868737	623760	713376	178476	898209	583545	860114	1.4059e+06	0	0	0	0	0	0	898209	583545	860114	1.4059e+06	868737	623760	713376	178476							17.4793	11.3559	16.738	27.3591	16.9058	12.1385	13.8824	3.47318							0.000525087
ENSMUSP00000043047 (+2)	ENSMUSP00000043047&ENSMUSP00000127903&ENSMUSP00000139671	^	^	141744	High density lipoprotein (HDL) binding protein	HDLBP	0	0	42791.1	0	89404.9	57611.5	31235.4	81829.1	0	0	0	0	0	0	89404.9	57611.5	31235.4	81829.1			42791.1								0.630749	0.406448	0.220365	0.577302			0.30189								1.8948e-05
ENSMUSP00000031788	^	^	^	35441	3-hydroxyisobutyrate dehydrogenase	HIBADH	347001	465538	232589	405947	198689	166484	280239	272414	0	0	0	0	0	0	198689	166484	280239	272414	347001	465538	232589	405947							5.60619	4.69751	7.90721	7.6864	9.79096	13.1356	6.56271	11.4542							0.000168413
ENSMUSP00000030192	^	^	^	17321	Histidine triad nucleotide binding protein 2	HINT2	244814	542553	0	0	63029.5	208842	40262.9	63322.3	0	0	0	0	0	0	63029.5	208842	40262.9	63322.3	244814	542553									3.63891	12.0572	2.32451	3.65581	14.1339	31.3234									0.000109314
ENSMUSP00000059033	^	^	^	115203	Huntingtin interacting protein 1	HIP1	121496	49997.3	66483	0	93226.5	25171.5	0	63089.8	0	0	0	0	0	0	93226.5	25171.5		63089.8	121496	49997.3	66483								0.809237	0.218497		0.547641	1.05462	0.433993	0.577094								2.43099e-05
ENSMUSP00000062030	^	^	ENSMUSP00000044395,^ENSMUSP00000057308,^ENSMUSP00000062030	21786	Histone cluster 1, H1a	HIST1H1A	244254	921331	23703.3	750704	581236	1.08334e+06	159618	569260	0	0	0	0	0	0	581236	1.08334e+06	159618	569260	244254	921331	23703.3	750704							26.6793	49.7265	7.32665	26.1296	11.2115	42.2901	1.08801	34.4581							0.00080146
ENSMUSP00000079356	^	^	ENSMUSP00000044395,^ENSMUSP00000057308,^ENSMUSP00000079356	22577	Histone cluster 1, H1b	HIST1H1B	2.24354e+06	3.28838e+06	3.87863e+06	3.82087e+06	3.67661e+06	2.84381e+06	2.63423e+06	3.88555e+06	0	0	0	0	0	0	3.67661e+06	2.84381e+06	2.63423e+06	3.88555e+06	2.24354e+06	3.28838e+06	3.87863e+06	3.82087e+06							162.848	125.961	116.678	172.102	99.3728	145.652	171.796	169.237							0.00489202
ENSMUSP00000044395	^	^	ENSMUSP00000044395,^ENSMUSP00000057308,^ENSMUSP00000062030,^ENSMUSP00000079356	22101	Histone cluster 1, H1d	HIST1H1D	6.43284e+06	5.43119e+06	8.20573e+06	7.7515e+06	7.59798e+06	6.53415e+06	4.55926e+06	7.08868e+06	0	0	0	47532.1	63601.1	0	7.59798e+06	6.53415e+06	4.55926e+06	7.08868e+06	6.43284e+06	5.43119e+06	8.20573e+06	7.7515e+06				47532.1	63601.1		343.784	295.649	206.292	320.74	291.065	245.744	371.283	350.731				2.15067	2.87775		0.0103274
ENSMUSP00000097282_family	^	ENSMUSP00000097282&ENSMUSP00000051215	ENSMUSP00000000642,^ENSMUSP00000020277,^ENSMUSP00000097282&ENSMUSP00000051215	102303	Family {Hexokinase 1}	HK1; HK3	826725	2.34362e+06	1.02965e+06	475370	1.77735e+06	1.00685e+06	1.19368e+06	2.18957e+06	0	0	0	0	0	258819	1.77735e+06	1.00685e+06	1.19368e+06	2.18957e+06	826725	2.34362e+06	1.02965e+06	475370						258819	17.3734	9.8418	11.6681	21.4027	8.08114	22.9086	10.0647	4.64669						2.52992	0.000521906
ENSMUSP00000000642 (+1)	ENSMUSP00000000642&ENSMUSP00000125986	^	ENSMUSP00000000642,^ENSMUSP00000051215,^ENSMUSP00000097282	102536	Hexokinase 2	HK2	9043.93	5097.21	3140.02	1219.28	36433.1	6920.91	1946.89	54664.9	0	0	0	0	0	0	36433.1	6920.91	1946.89	54664.9	9043.93	5097.21	3140.02	1219.28							0.35532	0.0674973	0.0189874	0.533129	0.0882025	0.0497114	0.0306236	0.0118913							1.0674e-05
ENSMUSP00000020277	^	^	ENSMUSP00000020277,^ENSMUSP00000097282	102260	Hexokinase domain containing 1	HKDC1	1794.55	2426.68	1057.98	0	131862	0	2279.65	4007.93	0	0	0	0	0	0	131862		2279.65	4007.93	1794.55	2426.68	1057.98								1.28948		0.0222927	0.0391935	0.0175489	0.0237305	0.010346								3.87365e-05
ENSMUSP00000065940	^	^	ENSMUSP00000065940,^ENSMUSP00000082682	24163	High mobility group box 2	HMGB2	0	0	219417	233940	178476	0	0	261690	0	0	0	0	0	0	178476			261690			219417	233940							7.38633			10.8302			9.0807	9.68174							0.000221889
ENSMUSP00000015361 (+4)	ENSMUSP00000015361&ENSMUSP00000086260&ENSMUSP00000110229&ENSMUSP00000110232&ENSMUSP00000116937	^	^	23011	High mobility group box 3	HMGB3	327477	0	91379.3	24902.9	0	123241	0	0	0	0	0	0	0	0		123241			327477		91379.3	24902.9								5.35575			14.2313		3.97112	1.08222
ENSMUSP00000030432	^	^	^	34240	3-hydroxy-3-methylglutaryl-Coenzyme A lyase	HMGCL	9539.29	21600.1	5291.85	2031.41	24762.1	8647.16	3056.23	5333.09	0	0	0	0	0	0	24762.1	8647.16	3056.23	5333.09	9539.29	21600.1	5291.85	2031.41							0.723193	0.252546	0.0892591	0.155756	0.278601	0.630844	0.154552	0.0593286							2.1725e-05
ENSMUSP00000088249 (+1)	ENSMUSP00000088249&ENSMUSP00000113296	^	^	56824	3-hydroxy-3-methylglutaryl-Coenzyme A synthase 2	HMGCS2	400302	556532	420386	389011	450834	1.04128e+06	612200	201993	0	0	0	0	0	0	450834	1.04128e+06	612200	201993	400302	556532	420386	389011							7.93386	18.3247	10.7736	3.55472	7.04459	9.79396	7.39804	6.84589							0.000238337
ENSMUSP00000007980	^	^	^	30531	Heterogeneous nuclear ribonucleoprotein A0	HNRNPA0	152538	91224.5	81289.2	18269.3	243836	58396.1	18740.3	101846	0	0	0	0	0	0	243836	58396.1	18740.3	101846	152538	91224.5	81289.2	18269.3							7.98649	1.91268	0.613811	3.33581	4.99617	2.98793	2.66251	0.598387							0.000239918
ENSMUSP00000042658 (+1)	ENSMUSP00000042658&ENSMUSP00000084609	^	ENSMUSP00000042658,^ENSMUSP00000067491	38835	Heterogeneous nuclear ribonucleoprotein A1	HNRNPA1	177796	215040	47471.6	46656.3	405188	489872	108752	0	0	0	0	0	0	0	405188	489872	108752		177796	215040	47471.6	46656.3							10.4336	12.6142	2.80035		4.57823	5.53728	1.22239	1.2014							0.00031343
ENSMUSP00000067491 (+6)	ENSMUSP00000067491&ENSMUSP00000087453&ENSMUSP00000110103&ENSMUSP00000145028&ENSMUSP00000145245&ENSMUSP00000145374&ENSMUSP00000145383	^	ENSMUSP00000042658,^ENSMUSP00000067491	32461	Heterogeneous nuclear ribonucleoprotein A2/B1	HNRNPA2B1	419730	370034	55680	222992	816248	765756	246863	203215	0	0	0	0	106033	0	816248	765756	246863	203215	419730	370034	55680	222992					106033		25.1455	23.59	7.60491	6.26028	12.9303	11.3993	1.71529	6.86954					3.26648		0.000755383
ENSMUSP00000088298 (+6)	ENSMUSP00000088298&ENSMUSP00000107592&ENSMUSP00000107593&ENSMUSP00000107595&ENSMUSP00000126069&ENSMUSP00000128163&ENSMUSP00000137011	^	^	39653	Heterogeneous nuclear ribonucleoprotein A3	HNRNPA3	945823	474299	438545	373902	1.01034e+06	1.69175e+06	750777	338366	0	0	0	0	0	152946	1.01034e+06	1.69175e+06	750777	338366	945823	474299	438545	373902						152946	25.4796	42.6639	18.9337	8.53317	23.8525	11.9612	11.0596	9.42934						3.85711	0.000765419
ENSMUSP00000074238 (+2)	ENSMUSP00000074238&ENSMUSP00000098807&ENSMUSP00000104731	^	ENSMUSP00000019128,^ENSMUSP00000074238,^ENSMUSP00000084114	30832	Heterogeneous nuclear ribonucleoprotein A/B	HNRNPAB	208047	343411	75903.1	96191.1	203128	0	192238	162693	0	0	0	264456	170100	0	203128		192238	162693	208047	343411	75903.1	96191.1				264456	170100		6.58822		6.23502	5.27675	6.74778	11.1381	2.46183	3.11985				8.57731	5.51698		0.000197913
ENSMUSP00000107237 (+1)	ENSMUSP00000107237&ENSMUSP00000133052	^	^	34386	Heterogeneous nuclear ribonucleoprotein C	HNRNPC	626129	1.15852e+06	498506	404896	623422	1.11906e+06	408933	561868	0	0	0	0	0	0	623422	1.11906e+06	408933	561868	626129	1.15852e+06	498506	404896							18.1301	32.5439	11.8924	16.34	18.2088	33.6916	14.4974	11.775							0.000544637
ENSMUSP00000019128 (+4)	ENSMUSP00000019128&ENSMUSP00000072533&ENSMUSP00000108561&ENSMUSP00000131262&ENSMUSP00000132735	^	ENSMUSP00000019128,^ENSMUSP00000074238,^ENSMUSP00000084114	32755	Heterogeneous nuclear ribonucleoprotein D	HNRNPD	1.33272e+06	1.27057e+06	992996	625149	639742	1.45908e+06	549200	760852	0	0	0	0	0	0	639742	1.45908e+06	549200	760852	1.33272e+06	1.27057e+06	992996	625149							19.5311	44.5454	16.7669	23.2286	40.6874	38.7901	30.3159	19.0856							0.000586724
ENSMUSP00000039269 (+3)	ENSMUSP00000039269&ENSMUSP00000112104&ENSMUSP00000135354&ENSMUSP00000135647	^	^	50977	Heterogeneous nuclear ribonucleoprotein K	HNRNPK	951578	851707	539044	573404	1.0369e+06	1.70234e+06	316640	474348	0	0	0	121768	0	0	1.0369e+06	1.70234e+06	316640	474348	951578	851707	539044	573404				121768			20.3405	33.3943	6.21142	9.30515	18.6668	16.7077	10.5743	11.2483				2.38868			0.000611038
ENSMUSP00000084864 (+3)	ENSMUSP00000084864&ENSMUSP00000110027&ENSMUSP00000115787&ENSMUSP00000120115	^	^	73742	Heterogeneous nuclear ribonucleoprotein M	HNRNPM	0	282880	108183	0	121127	811207	295715	248894	0	0	0	0	0	0	121127	811207	295715	248894		282880	108183								1.64258	11.0006	4.01013	3.3752		3.83608	1.46705								4.93438e-05
ENSMUSP00000101476 (+1)	ENSMUSP00000101476&ENSMUSP00000138399	^	ENSMUSP00000063744,^ENSMUSP00000101476	70889	Heterogeneous nuclear ribonucleoprotein R	HNRNPR	731357	330946	327428	240650	335009	639341	215975	548508	0	0	0	0	0	0	335009	639341	215975	548508	731357	330946	327428	240650							4.72583	9.0189	3.04666	7.73756	10.3169	4.66851	4.61888	3.39474							0.000141966
ENSMUSP00000047571 (+1)	ENSMUSP00000047571&ENSMUSP00000124147	^	^	87919	Heterogeneous nuclear ribonucleoprotein U	HNRNPU	391643	732538	549530	572671	744253	1.03457e+06	792737	592582	0	0	0	877.17	0	77307.7	744253	1.03457e+06	792737	592582	391643	732538	549530	572671				877.17		77307.7	8.46522	11.7673	9.01667	6.74009	4.45459	8.33197	6.25041	6.51362				0.00997702		0.879306	0.000254299
ENSMUSP00000037268 (+1)	ENSMUSP00000037268&ENSMUSP00000146263	^	^	85047	Heterogeneous nuclear ribonucleoprotein U-like 1	HNRNPUL1	64065.3	340862	280372	199477	0	235968	0	106302	0	0	0	0	0	0		235968		106302	64065.3	340862	280372	199477								2.77456		1.24992	0.753293	4.00792	3.29667	2.34549
ENSMUSP00000094515	^	^	^	84941	Heterogeneous nuclear ribonucleoprotein U-like 2	HNRNPUL2	273579	369145	85607	205342	217083	287653	185785	233283	0	0	0	0	0	0	217083	287653	185785	233283	273579	369145	85607	205342							2.55569	3.3865	2.18722	2.74641	3.22081	4.3459	1.00784	2.41746							7.67741e-05
ENSMUSP00000084114 (+2)	ENSMUSP00000084114&ENSMUSP00000118555&ENSMUSP00000121005	^	ENSMUSP00000019128,^ENSMUSP00000074238,^ENSMUSP00000084114	46271	Heterogeneous nuclear ribonucleoprotein D-like	HNRPDL	0	339602	351596	194318	0	125182	68657.6	0	0	0	0	0	1707.69	0		125182	68657.6			339602	351596	194318					1707.69			2.7054	1.48382			7.33942	7.59862	4.19957					0.0369063
ENSMUSP00000058308 (+1)	ENSMUSP00000058308&ENSMUSP00000139372	^	^	64126	Heterogeneous nuclear ribonucleoprotein L-like	HNRPLL	12264	11039.3	10391.6	4127.61	15858.2	20653.7	5924.49	13458.8	0	0	0	0	0	0	15858.2	20653.7	5924.49	13458.8	12264	11039.3	10391.6	4127.61							0.247297	0.32208	0.0923883	0.20988	0.191248	0.17215	0.16205	0.0643672							7.42892e-06
ENSMUSP00000030541 (+5)	ENSMUSP00000030541&ENSMUSP00000095447&ENSMUSP00000101451&ENSMUSP00000101452&ENSMUSP00000101453&ENSMUSP00000132614	^	^	60868	Heterochromatin protein 1, binding protein 3	HP1BP3	442044	314966	543089	466573	328660	384052	616433	494139	0	0	0	0	0	0	328660	384052	616433	494139	442044	314966	543089	466573							5.39955	6.30959	10.1274	8.11821	7.26234	5.17458	8.9224	7.66533							0.000162205
ENSMUSP00000030572 (+6)	ENSMUSP00000030572&ENSMUSP00000093486&ENSMUSP00000112143&ENSMUSP00000112145&ENSMUSP00000115031&ENSMUSP00000119178&ENSMUSP00000129548	^	ENSMUSP00000030572,^ENSMUSP00000071756	22428	Hippocalcin	HPCA	0	0	0	0	95470.1	0	0	8675.65	0	0	0	0	0	0	95470.1			8675.65											4.25674			0.386822											0.000127874
ENSMUSP00000071756	^	^	ENSMUSP00000030572,^ENSMUSP00000071756	22339	Hippocalcin-like 1	HPCAL1	0	0	0	0	0	199434	0	8675.65	0	0	0	0	0	0		199434		8675.65												8.92763		0.388363
ENSMUSP00000026572 (+1)	ENSMUSP00000026572&ENSMUSP00000095570	^	^	21299	Harvey rat sarcoma virus oncogene 1	HRAS1	208102	6952.13	0	0	18600.3	170244	112372	147463	0	0	0	0	0	0	18600.3	170244	112372	147463	208102	6952.13									0.873296	7.99306	5.2759	6.92349	9.77049	0.326406									2.62342e-05
ENSMUSP00000022946	^	^	^	14256	Heat-responsive protein 12	HRSP12	40801.5	180110	0	56999.8	127237	83448.2	10253.2	63555.2	0	0	0	0	0	0	127237	83448.2	10253.2	63555.2	40801.5	180110		56999.8							8.92518	5.85355	0.719221	4.45814	2.86206	12.634		3.9983							0.000268117
ENSMUSP00000026289	^	^	^	27275	Hydroxysteroid (17-beta) dehydrogenase 10	HSD17B10	619269	821855	646207	291548	841828	518579	437055	398598	0	0	0	0	0	0	841828	518579	437055	398598	619269	821855	646207	291548							30.8645	19.013	16.024	14.614	22.7046	30.1322	23.6923	10.6892							0.000927183
ENSMUSP00000031251	^	^	^	32882	Hydroxysteroid (17-beta) dehydrogenase 11	HSD17B11	546981	515095	264094	383850	708460	177467	607052	788693	0	0	0	0	0	0	708460	177467	607052	788693	546981	515095	264094	383850							21.5455	5.39708	18.4615	23.9856	16.6347	15.665	8.03157	11.6736							0.000647238
ENSMUSP00000028619	^	^	^	34743	Hydroxysteroid (17-beta) dehydrogenase 12	HSD17B12	10794.9	12045.1	10326.6	82597.5	156569	128068	117469	302886	0	0	0	0	0	0	156569	128068	117469	302886	10794.9	12045.1	10326.6	82597.5							4.50648	3.68615	3.38108	8.71789	0.310708	0.346691	0.297227	2.37739							0.000135377
ENSMUSP00000025385	^	^	^	79483	Hydroxysteroid (17-beta) dehydrogenase 4	HSD17B4	566130	737770	322034	661809	498770	498579	362049	503050	0	0	0	0	0	0	498770	498579	362049	503050	566130	737770	322034	661809							6.27518	6.27277	4.55505	6.32903	7.12265	9.2821	4.05161	8.32642							0.000188509
ENSMUSP00000030078	^	^	^	54209	Hydroxysteroid dehydrogenase like 2	HSDL2	62875.2	53319.5	0	41772.1	72265.7	45624.9	50210.8	41103.5	0	0	0	0	0	0	72265.7	45624.9	50210.8	41103.5	62875.2	53319.5		41772.1							1.33309	0.841649	0.926245	0.758241	1.15987	0.983591		0.770574							4.00468e-05
ENSMUSP00000066860	^	^	ENSMUSP00000066860,^ENSMUSP00000096950	74872	Heat shock protein 12A	HSPA12A	424425	372270	119923	78380.2	223095	81337.7	113781	33089.7	0	0	0	0	0	0	223095	81337.7	113781	33089.7	424425	372270	119923	78380.2							2.97968	1.08636	1.51968	0.441951	5.66867	4.97209	1.60171	1.04686							8.9511e-05
ENSMUSP00000096950	^	^	ENSMUSP00000066860,^ENSMUSP00000096950	76120	Heat shock protein 12B	HSPA12B	0	192330	0	0	58468.3	81337.7	7475.08	33089.7	0	0	0	0	0	0	58468.3	81337.7	7475.08	33089.7		192330									0.768107	1.06855	0.0982013	0.434705		2.52666									2.30743e-05
ENSMUSP00000074724	^	^	^	10964	Heat shock protein 1 (chaperonin 10)	HSPE1	291123	820694	281772	174764	480695	470309	307683	294708	0	0	0	0	0	0	480695	470309	307683	294708	291123	820694	281772	174764							43.843	42.8957	28.0631	26.8796	26.5527	74.8535	25.6997	15.9398							0.00131707
ENSMUSP00000131316	^	^	^	469786	Perlecan (heparan sulfate proteoglycan 2)	HSPG2	3.66589e+06	2.09801e+06	2.8852e+06	1.72696e+06	3.49856e+06	2.61144e+06	1.98162e+06	2.9443e+06	0	0	0	0	0	0	3.49856e+06	2.61144e+06	1.98162e+06	2.9443e+06	3.66589e+06	2.09801e+06	2.8852e+06	1.72696e+06							7.44714	5.55878	4.21814	6.26733	7.80332	4.46589	6.14152	3.67605							0.000223715
ENSMUSP00000087073 (+2)	ENSMUSP00000087073&ENSMUSP00000109595&ENSMUSP00000109596	^	^	49349	HtrA serine peptidase 2	HTRA2	140995	34316.6	59456.5	44987.1	0	0	24163.5	115347	0	0	0	0	0	0			24163.5	115347	140995	34316.6	59456.5	44987.1									0.489645	2.33737	2.8571	0.695385	1.20482	0.91161
ENSMUSP00000027921	^	^	^	112805	Isoleucine-tRNA synthetase 2, mitochondrial	IARS2	154043	98894.9	110707	40436.6	137859	0	42124.9	28343.7	0	0	0	0	0	0	137859		42124.9	28343.7	154043	98894.9	110707	40436.6							1.2221		0.373431	0.251263	1.36557	0.876689	0.981403	0.358465							3.67125e-05
ENSMUSP00000031246	^	^	^	35735	Integrin binding sialoprotein	IBSP	190088	99107.3	252698	54823.5	223991	192654	179880	0	0	0	0	0	0	0	223991	192654	179880		190088	99107.3	252698	54823.5							6.26811	5.39118	5.03372		5.31937	2.7734	7.07145	1.53417							0.000188297
ENSMUSP00000028892	^	^	^	42196	Isocitrate dehydrogenase 3 (NAD+) beta	IDH3B	472521	611178	500259	320319	312999	423196	115324	138386	0	0	0	0	0	0	312999	423196	115324	138386	472521	611178	500259	320319							7.41773	10.0293	2.73307	3.27959	11.1982	14.4843	11.8556	7.59121							0.000222832
ENSMUSP00000056502	^	^	^	42786	Isocitrate dehydrogenase 3 (NAD+), gamma	IDH3G	307095	616841	417101	157690	537504	413767	518925	281500	0	0	0	0	0	0	537504	413767	518925	281500	307095	616841	417101	157690							12.5626	9.67062	12.1284	6.57925	7.17746	14.4169	9.74854	3.68555							0.000377387
ENSMUSP00000097629	^	^	^	65585	Insulin-like growth factor 2 mRNA binding protein 2	IGF2BP2	42823.7	36552.3	38935.8	0	18695.1	0	0	19441.1	0	0	0	0	0	0	18695.1			19441.1	42823.7	36552.3	38935.8								0.285051			0.296426	0.652949	0.557327	0.59367								8.56307e-06
ENSMUSP00000001042	^	^	^	43063	Interleukin enhancer binding factor 2	ILF2	183324	908019	378677	358757	168303	384438	393541	466960	0	0	0	0	0	0	168303	384438	393541	466960	183324	908019	378677	358757							3.90831	8.92734	9.13873	10.8436	4.2571	21.0858	8.79355	8.33099							0.000117407
ENSMUSP00000065770 (+1)	ENSMUSP00000065770&ENSMUSP00000111074	^	^	96022	Interleukin enhancer binding factor 3	ILF3	98408.6	153500	111608	173753	72578.4	124689	0	112704	0	0	0	0	0	0	72578.4	124689		112704	98408.6	153500	111608	173753							0.755852	1.29855		1.17373	1.02485	1.59859	1.16232	1.80951							2.27061e-05
ENSMUSP00000101023	^	^	^	68157	IlvB (bacterial acetolactate synthase)-like	ILVBL	100370	34607.2	17434.8	3729.95	11545.9	25990.6	5765.43	14277.2	0	0	0	0	0	0	11545.9	25990.6	5765.43	14277.2	100370	34607.2	17434.8	3729.95							0.169401	0.381335	0.0845904	0.209475	1.47262	0.507757	0.255803	0.0547259							5.08889e-06
ENSMUSP00000068174	^	^	^	30430	Inositol (myo)-1(or 4)-monophosphatase 1	IMPA1	0	67980.9	162926	152205	271725	219016	116949	0	0	0	0	0	12733.3	0	271725	219016	116949			67980.9	162926	152205					12733.3		8.92951	7.19737	3.84321			2.23401	5.35413	5.0018					0.418447		0.000268247
ENSMUSP00000041347	^	^	ENSMUSP00000022638,^ENSMUSP00000022639,^ENSMUSP00000028062,^ENSMUSP00000041347,^ENSMUSP00000091061	55384	Internexin neuronal intermediate filament protein, alpha	INA	1.76229e+06	1.38876e+06	661333	668182	733919	704501	601116	1.20713e+06	0	0	0	0	0	0	733919	704501	601116	1.20713e+06	1.76229e+06	1.38876e+06	661333	668182							13.2515	12.7203	10.8536	21.7956	31.8194	25.0751	11.9409	12.0645							0.00039808
ENSMUSP00000032898	^	^	^	123592	Importin 5	IPO5	0	4337.92	0	36714.9	40133.6	0	12253.7	0	0	0	0	0	0	0	40133.6		12253.7			4337.92		36714.9							0.324727		0.0991461			0.0350987		0.297065							9.75494e-06
ENSMUSP00000128278	^	^	ENSMUSP00000067685,^ENSMUSP00000128278	188743	IQ motif containing GTPase activating protein 1	IQGAP1	228793	235584	290473	88696.7	373583	327666	360292	415851	0	0	0	0	0	0	373583	327666	360292	415851	228793	235584	290473	88696.7							1.97932	1.73604	1.9089	2.20327	1.21219	1.24817	1.53898	0.469934							5.94597e-05
ENSMUSP00000050446	^	^	^	46553	Immunity-related GTPase family M member 1	IRGM1	216366	128019	158566	45618.7	3479.06	0	55900.9	1986.7	0	0	0	0	0	0	3479.06		55900.9	1986.7	216366	128019	158566	45618.7							0.0747333		1.2008	0.0426761	4.64774	2.74996	3.40613	0.979931							2.24502e-06
ENSMUSP00000131514	^	^	^	22418	Isochorismatase domain containing 2a	ISOC2A	196513	31790.3	282005	20925.9	186742	286178	136169	93787.1	0	0	0	0	0	0	186742	286178	136169	93787.1	196513	31790.3	282005	20925.9							8.32999	12.7655	6.07409	4.18356	8.76587	1.41807	12.5794	0.933443							0.000250237
ENSMUSP00000019283	^	^	^	60933	Myo-inositol 1-phosphate synthase A1	ISYNA1	108310	99453.4	32243	39810.3	69082	152398	73354.7	450734	0	0	0	0	0	0	69082	152398	73354.7	450734	108310	99453.4	32243	39810.3							1.13374	2.50108	1.20386	7.39721	1.77753	1.63218	0.529154	0.653346							3.4058e-05
ENSMUSP00000001548 (+2)	ENSMUSP00000001548&ENSMUSP00000103368&ENSMUSP00000113556	^	^	116746	Integrin alpha 3	ITGA3	0	10488.7	0	41236.8	13008.3	0	6957.24	72263.3	0	0	0	0	0	0	13008.3		6957.24	72263.3		10488.7		41236.8							0.111424		0.059593	0.618978		0.089842		0.353218							3.34723e-06
ENSMUSP00000028522 (+1)	ENSMUSP00000028522&ENSMUSP00000107729	^	^	119607	Integrin alpha 6	ITGA6	334235	32627.1	68437.3	37991.9	54972.8	23779.9	0	49677.7	0	0	0	0	0	0	54972.8	23779.9		49677.7	334235	32627.1	68437.3	37991.9							0.459612	0.198817		0.415341	2.79444	0.272786	0.572185	0.317639							1.3807e-05
ENSMUSP00000087457	^	^	^	88232	Integrin beta 1 (fibronectin receptor beta)	ITGB1	1.37619e+06	70156.9	96725.8	273374	309413	312318	406825	105818	0	0	0	0	0	0	309413	312318	406825	105818	1.37619e+06	70156.9	96725.8	273374							3.50681	3.53974	4.61086	1.19931	15.5975	0.795142	1.09627	3.09836							0.000105346
ENSMUSP00000026886	^	^	^	106750	Inter-alpha (globulin) inhibitor H5	ITIH5	693251	566313	610973	60631.2	580902	1.19769e+06	45987.7	733717	0	0	0	0	0	0	580902	1.19769e+06	45987.7	733717	693251	566313	610973	60631.2							5.44171	11.2196	0.430798	6.87323	6.49416	5.30504	5.7234	0.567974							0.000163471
ENSMUSP00000032192 (+1)	ENSMUSP00000032192&ENSMUSP00000144880	^	^	313168	Inositol 1,4,5-trisphosphate receptor 1	ITPR1	0	49726.9	0	0	144974	163680	0	25386.5	0	0	0	3262.28	0	0	144974	163680		25386.5		49726.9						3262.28			0.462928	0.522658		0.0810635		0.158787						0.010417			1.39066e-05
ENSMUSP00000028807	^	^	^	46326	Isovaleryl coenzyme A dehydrogenase	IVD	362548	575120	728541	654324	454431	620041	236109	493612	0	0	0	0	0	0	454431	620041	236109	493612	362548	575120	728541	654324							9.80942	13.3843	5.09668	10.6552	7.82602	12.4146	15.7264	14.1243							0.00029468
ENSMUSP00000055225 (+1)	ENSMUSP00000055225&ENSMUSP00000144947	^	ENSMUSP00000055225,^ENSMUSP00000088118	56410	Potassium voltage-gated channel, shaker-related subfamily, member 1	KCNA1	0	0	0	45072	0	0	133647	0	0	0	0	0	0	0			133647					45072									2.36921					0.799008
ENSMUSP00000088118	^	^	ENSMUSP00000055225,^ENSMUSP00000088118	57969	Potassium voltage-gated channel, shaker-related subfamily, member 10	KCNA10	104539	406129	158640	129676	136772	284429	0	455672	0	0	0	0	0	0	136772	284429		455672	104539	406129	158640	129676							2.35941	4.90658		7.86062	1.80337	7.00598	2.73664	2.23699							7.08776e-05
ENSMUSP00000054356	^	^	^	42433	Potassium inwardly-rectifying channel, subfamily J, member 10	KCNJ10	0	0	0	0	0	13199.7	17834.1	43316.2	0	0	0	0	0	0		13199.7	17834.1	43316.2												0.311071	0.420289	1.02081
ENSMUSP00000139261	^	^	^	35889	Potassium channel tetramerisation domain containing 12	KCTD12	34296.7	144851	0	67095.1	142570	15527	0	46313.2	0	0	0	0	0	0	142570	15527		46313.2	34296.7	144851		67095.1							3.97254	0.43264		1.29046	0.955633	4.03609		1.86952							0.000119337
ENSMUSP00000007814	^	^	^	76776	KH-type splicing regulatory protein	KHSRP	97688.3	242316	310922	257007	225221	280681	188820	227563	0	0	0	0	0	0	225221	280681	188820	227563	97688.3	242316	310922	257007							2.93349	3.65584	2.45936	2.96398	1.27238	3.15614	4.04973	3.34749							8.81233e-05
ENSMUSP00000098041	^	^	ENSMUSP00000030806,^ENSMUSP00000098041	204576	Kinesin family member 13B	KIF13B	239415	148140	125799	70318.9	116055	55967.3	239076	354598	0	0	0	0	0	0	116055	55967.3	239076	354598	239415	148140	125799	70318.9							0.567294	0.273577	1.16864	1.73333	1.1703	0.72413	0.614927	0.34373							1.70418e-05
ENSMUSP00000022204 (+4)	ENSMUSP00000022204&ENSMUSP00000112715&ENSMUSP00000113361&ENSMUSP00000113921&ENSMUSP00000125644	^	^	79757	Kinesin family member 2A	KIF2A	124978	115667	87020.9	0	0	0	72964.6	95794.5	0	0	0	0	0	0			72964.6	95794.5	124978	115667	87020.9										0.914837	1.20108	1.56699	1.45024	1.09108
ENSMUSP00000001479	^	^	^	97185	Karyopherin (importin) beta 1	KPNB1	73019.9	34177.4	54901.3	0	139030	126230	15175.9	113881	0	0	0	254461	0	0	139030	126230	15175.9	113881	73019.9	34177.4	54901.3					254461			1.43057	1.29886	0.156154	1.17179	0.751349	0.351674	0.564915					2.61832			4.29749e-05
ENSMUSP00000090304	^	^	^	343816	Laminin, alpha 2	LAMA2	1.24443e+06	1.27963e+06	735315	775317	604236	1.28859e+06	1.06051e+06	1.63296e+06	0	0	0	0	0	0	604236	1.28859e+06	1.06051e+06	1.63296e+06	1.24443e+06	1.27963e+06	735315	775317							1.75744	3.74791	3.08452	4.74953	3.61947	3.72185	2.13869	2.25503							5.27944e-05
ENSMUSP00000019992	^	^	^	201820	Laminin, alpha 4	LAMA4	50397.2	83948.4	76477.3	45613.6	35671.4	36622.6	76514.7	138604	0	0	0	0	0	0	35671.4	36622.6	76514.7	138604	50397.2	83948.4	76477.3	45613.6							0.176749	0.181462	0.379123	0.686769	0.249713	0.415957	0.378938	0.226011							5.30962e-06
ENSMUSP00000015791	^	^	^	404055	Laminin, alpha 5	LAMA5	322898	1.59311e+06	295676	248536	679952	914877	320915	374323	0	0	0	0	0	0	679952	914877	320915	374323	322898	1.59311e+06	295676	248536							1.68282	2.26424	0.794236	0.926415	0.799144	3.94281	0.731772	0.615105							5.05527e-05
ENSMUSP00000002979 (+1)	ENSMUSP00000002979&ENSMUSP00000132778	^	^	202443	Laminin B1	LAMB1	531747	306172	188339	12807	388369	73147.7	112709	235159	0	0	0	0	0	0	388369	73147.7	112709	235159	531747	306172	188339	12807							1.91841	0.361325	0.556743	1.16161	2.62665	1.51239	0.930331	0.0632622							5.763e-05
ENSMUSP00000069087	^	^	^	196580	Laminin, beta 2	LAMB2	1.26623e+06	929644	998888	1.25698e+06	1.95497e+06	1.92039e+06	740393	2.00025e+06	0	0	0	0	0	0	1.95497e+06	1.92039e+06	740393	2.00025e+06	1.26623e+06	929644	998888	1.25698e+06							9.9449	9.76902	3.76637	10.1752	6.4413	4.72909	5.08133	6.39423							0.000298749
ENSMUSP00000027752	^	^	^	177188	Laminin, gamma 1	LAMC1	559857	1.01707e+06	403517	525690	768266	1.4168e+06	432972	1.27898e+06	0	0	0	0	0	0	768266	1.4168e+06	432972	1.27898e+06	559857	1.01707e+06	403517	525690							4.33588	7.996	2.44357	7.2182	3.15968	5.74006	2.27734	2.96685							0.000130252
ENSMUSP00000016678 (+2)	ENSMUSP00000016678&ENSMUSP00000052283&ENSMUSP00000074448	^	^	45682	Lysosomal-associated membrane protein 2	LAMP2	0	192029	163895	128763	147095	172104	116064	234669	0	0	0	0	0	0	147095	172104	116064	234669		192029	163895	128763							3.21997	3.76743	2.5407	5.13701		4.2036	3.58773	2.81869							9.67295e-05
ENSMUSP00000040222	^	^	^	56142	Leucine aminopeptidase 3	LAP3	338797	119718	128198	170968	237257	374070	509824	225438	0	0	0	0	0	0	237257	374070	509824	225438	338797	119718	128198	170968							4.22601	6.66292	9.08098	4.01549	6.03464	2.13241	2.28346	3.04528							0.000126951
ENSMUSP00000022603 (+1)	ENSMUSP00000022603&ENSMUSP00000126958	^	^	37226	Leukocyte cell derived chemotaxin 1	LECT1	571807	0	0	162877	0	321803	212324	180809	0	0	0	0	0	0		321803	212324	180809	571807			162877								8.64457	5.70366	4.85706	15.3604			4.37536
ENSMUSP00000005431	^	^	^	82990	Leucine zipper-EF-hand containing transmembrane protein 1	LETM1	99508.9	25499.2	3157.06	100859	39390.2	285417	134055	336256	0	0	0	0	0	0	39390.2	285417	134055	336256	99508.9	25499.2	3157.06	100859							0.474638	3.43918	1.61531	4.05176	1.19905	0.307257	0.0380415	1.21531							1.42583e-05
ENSMUSP00000020077 (+2)	ENSMUSP00000020077&ENSMUSP00000020078&ENSMUSP00000101108	^	^	45594	LIM and senescent cell antigen-like domains 1	LIMS1	273078	108099	50025.1	104382	111273	212134	6290.26	71738.7	0	0	0	0	0	0	111273	212134	6290.26	71738.7	273078	108099	50025.1	104382							2.44051	4.65268	0.137962	1.57342	5.98935	2.3709	1.09719	2.28938							7.33141e-05
ENSMUSP00000028583	^	^	^	21835	Lin-7 homolog C (C. elegans)	LIN7C	68883.5	256349	182094	23193.2	333357	53747	51106.7	76196.3	0	0	0	0	0	0	333357	53747	51106.7	76196.3	68883.5	256349	182094	23193.2							15.2671	2.46151	2.34059	3.48964	3.15473	11.7403	8.33956	1.06221							0.000458631
ENSMUSP00000040140 (+1)	ENSMUSP00000040140&ENSMUSP00000113326	^	^	57790	Lectin, mannose-binding, 1	LMAN1	154899	149919	68848.6	111316	122236	277691	106039	52836.4	0	0	0	0	0	0	122236	277691	106039	52836.4	154899	149919	68848.6	111316							2.11517	4.80517	1.8349	0.914283	2.68038	2.5942	1.19136	1.92622							6.35407e-05
ENSMUSP00000021940	^	^	^	40431	Lectin, mannose-binding 2	LMAN2	21254.2	0	112842	0	72175.6	0	46038.7	92751.2	0	0	0	0	0	0	72175.6		46038.7	92751.2	21254.2		112842								1.78515		1.1387	2.29406	0.525692		2.79097								5.36269e-05
ENSMUSP00000029699	^	^	^	74239	Lamin A	LMNA	2.21955e+06	2.43093e+06	1.86614e+06	1.37037e+06	1.0756e+06	1.37969e+06	1.1211e+06	3.53146e+06	0	0	0	0	11404	66912.3	1.0756e+06	1.37969e+06	1.1211e+06	3.53146e+06	2.21955e+06	2.43093e+06	1.86614e+06	1.37037e+06					11404	66912.3	14.4883	18.5845	15.1012	47.5688	29.8974	32.7446	25.1369	18.4589					0.153612	0.901309	0.000435235
ENSMUSP00000025486	^	^	ENSMUSP00000025486,^ENSMUSP00000057291	66787	Lamin B1	LMNB1	1.11139e+06	990946	137422	415115	579198	292568	84189.9	210860	0	0	0	0	0	0	579198	292568	84189.9	210860	1.11139e+06	990946	137422	415115							8.67232	4.38061	1.26057	3.1572	16.6408	14.8374	2.05762	6.21551							0.000260521
ENSMUSP00000057291 (+1)	ENSMUSP00000057291&ENSMUSP00000136524	^	ENSMUSP00000025486,^ENSMUSP00000057291	69086	Lamin B2	LMNB2	51083.3	0	28589	53531.7	42853.6	66455.3	56671.9	62439.4	0	0	0	0	0	0	42853.6	66455.3	56671.9	62439.4	51083.3		28589	53531.7							0.620294	0.961921	0.82031	0.903793	0.739417		0.413817	0.774856							1.86339e-05
ENSMUSP00000041814	^	^	^	105844	Lon peptidase 1, mitochondrial	LONP1	9245.78	0	0	7413.77	60540.1	55991.2	6584.12	5420.42	0	0	0	0	0	0	60540.1	55991.2	6584.12	5420.42	9245.78			7413.77							0.571975	0.528997	0.0622059	0.0512114	0.0873529			0.0700443							1.71824e-05
ENSMUSP00000044004	^	^	^	504773	Low density lipoprotein receptor-related protein 1	LRP1	425312	1.05823e+06	301903	391674	880793	861553	436131	556328	0	0	0	0	0	84906.3	880793	861553	436131	556328	425312	1.05823e+06	301903	391674						84906.3	1.74493	1.70681	0.864014	1.10214	0.842581	2.09645	0.598097	0.77594						0.168207	5.24185e-05
ENSMUSP00000079752	^	^	^	519209	Low density lipoprotein receptor-related protein 2	LRP2	95168.2	188827	71903.5	106713	170444	153538	0	83931.8	0	0	0	0	0	0	170444	153538		83931.8	95168.2	188827	71903.5	106713							0.328276	0.295716		0.161653	0.183295	0.363682	0.138487	0.20553							9.86157e-06
ENSMUSP00000030986	^	^	^	42216	Low density lipoprotein receptor-related protein associated protein 1	LRPAP1	179643	414725	239965	61522.5	173261	393953	0	272242	0	0	0	0	0	0	173261	393953		272242	179643	414725	239965	61522.5							4.10415	9.33184		6.4488	4.25532	9.82389	5.68421	1.45733							0.000123291
ENSMUSP00000107927	^	^	^	156616	Leucine-rich PPR-motif containing	LRPPRC	255531	184247	198140	102122	219308	52227.9	0	263148	0	0	0	0	0	0	219308	52227.9		263148	255531	184247	198140	102122							1.40029	0.333477		1.68021	1.63158	1.17643	1.26513	0.652054							4.20654e-05
ENSMUSP00000021239	^	^	^	34878	Leucine rich repeat containing 59	LRRC59	504972	441093	0	0	392592	563688	51509	598916	0	0	0	0	0	0	392592	563688	51509	598916	504972	441093									11.2561	16.1617	1.47683	17.1717	14.4783	12.6467									0.00033814
ENSMUSP00000057293 (+1)	ENSMUSP00000057293&ENSMUSP00000113603	^	^	98114	Leucine rich repeat containing 8D	LRRC8D	171570	10901.6	27953.9	67628.8	72627.9	59169.1	21442.6	43690.6	0	0	0	0	0	0	72627.9	59169.1	21442.6	43690.6	171570	10901.6	27953.9	67628.8							0.74024	0.603064	0.218548	0.445305	1.74868	0.111111	0.284912	0.689288							2.22371e-05
ENSMUSP00000063882 (+2)	ENSMUSP00000063882&ENSMUSP00000108376&ENSMUSP00000126661	^	^	41039	Leucine-rich repeats and transmembrane domains 2	LRTM2	14075.1	18006.6	115932	16621.1	97899	23524.2	18493	44102.9	0	0	0	0	0	0	97899	23524.2	18493	44102.9	14075.1	18006.6	115932	16621.1							2.38551	0.573215	0.450619	1.07466	0.342968	0.438768	2.82492	0.405006							7.16619e-05
ENSMUSP00000016033	^	^	^	69052	Leukotriene A4 hydrolase	LTA4H	0	48836.5	0	14761.4	27369	55178.6	19546.6	41809.8	0	0	0	0	0	0	27369	55178.6	19546.6	41809.8		48836.5		14761.4							0.396353	0.799088	0.283071	0.605484		0.707242		0.213772							1.19066e-05
ENSMUSP00000007602 (+1)	ENSMUSP00000007602&ENSMUSP00000108229	^	^	31173	Mannose-6-phosphate receptor, cation dependent	M6PR	0	244698	0	0	0	0	64159.8	0	0	0	0	78156.7	0	0			64159.8			244698						78156.7					2.05819			7.84969						2.50719
ENSMUSP00000080755_family	^	ENSMUSP00000080755&ENSMUSP00000101827	ENSMUSP00000080755&ENSMUSP00000101827,^ENSMUSP00000138308	607893	Family {Microtubule-actin crosslinking factor 1}	MACF1; MACF1	20124.1	0	41210.3	28652.6	65204.9	53083.7	14082.2	22228.9	0	0	0	0	0	135260	65204.9	53083.7	14082.2	22228.9	20124.1		41210.3	28652.6						135260	0.107264	0.0873241	0.0231656	0.0365672	0.0331047		0.0677921	0.0471343						0.222505	3.22225e-06
ENSMUSP00000041464 (+3)	ENSMUSP00000041464&ENSMUSP00000139564&ENSMUSP00000139881&ENSMUSP00000140526	^	^	64269	Myelin-associated glycoprotein	MAG	0	348236	82939.2	125759	233714	338090	152268	142434	0	0	0	0	0	0	233714	338090	152268	142434		348236	82939.2	125759							3.6365	5.26054	2.36923	2.21621		5.41841	1.2905	1.95676							0.000109242
ENSMUSP00000034836 (+2)	ENSMUSP00000034836&ENSMUSP00000124020&ENSMUSP00000125478	^	^	115447	Mannosidase, alpha, class 2C, member 1	MAN2C1	52780.5	0	0	0	64788.4	0	0	0	0	0	0	0	0	0	64788.4				52780.5										0.561196				0.457184										1.68586e-05
ENSMUSP00000066534 (+3)	ENSMUSP00000066534&ENSMUSP00000123907&ENSMUSP00000124453&ENSMUSP00000124562	^	^	19013	Mesencephalic astrocyte-derived neurotrophic factor	MANF	60277.3	0	45564.1	13212.2	54309.2	49182	0	117087	0	0	0	0	0	0	54309.2	49182		117087	60277.3		45564.1	13212.2							2.85642	2.58675		6.15825	3.17032		2.39647	0.694903							8.58083e-05
ENSMUSP00000026013	^	^	^	59603	Monoamine oxidase A	MAOA	170867	87994.9	65289.1	52907.6	51427.2	144118	60264.2	103070	0	0	0	0	0	0	51427.2	144118	60264.2	103070	170867	87994.9	65289.1	52907.6							0.862829	2.41796	1.01109	1.72927	2.86675	1.47635	1.0954	0.887667							2.59198e-05
ENSMUSP00000040550	^	^	^	58559	Monoamine oxidase B	MAOB	0	59691.5	0	80980.2	73157.7	86143.5	0	57697.3	0	0	0	0	0	0	73157.7	86143.5		57697.3		59691.5		80980.2							1.2493	1.47105		0.985285		1.01934		1.38288							3.75295e-05
ENSMUSP00000023462 (+2)	ENSMUSP00000023462&ENSMUSP00000065983&ENSMUSP00000111396	^	ENSMUSP00000023462,^ENSMUSP00000051619	41277	Mitogen-activated protein kinase 1	MAPK1	118107	461105	211936	207012	182571	446857	168320	423967	0	0	0	0	0	0	182571	446857	168320	423967	118107	461105	211936	207012							4.42307	10.8258	4.07781	10.2713	2.86132	11.171	5.13449	5.01518							0.000132871
ENSMUSP00000051619 (+1)	ENSMUSP00000051619&ENSMUSP00000146161	^	ENSMUSP00000023462,^ENSMUSP00000051619	43067	Mitogen-activated protein kinase 3	MAPK3	0	0	31161.3	35512.1	63755.8	7696.13	220914	49344.3	0	0	0	0	0	0	63755.8	7696.13	220914	49344.3			31161.3	35512.1							1.48039	0.178701	5.12954	1.14576			0.723554	0.824579							4.44715e-05
ENSMUSP00000048222 (+1)	ENSMUSP00000048222&ENSMUSP00000098901	^	^	37394	Methionine adenosyltransferase II, beta	MAT2B	246933	0	87775	0	0	0	0	0	0	0	0	0	0	0					246933		87775												6.60355		2.3473
ENSMUSP00000099392 (+2)	ENSMUSP00000099392&ENSMUSP00000099393&ENSMUSP00000104983	^	^	69035	Matrilin 4	MATN4	264624	210927	306066	519935	84153.4	163882	141306	365356	0	0	0	0	0	0	84153.4	163882	141306	365356	264624	210927	306066	519935							1.219	2.37389	2.04688	5.29233	3.83318	3.05536	4.43349	7.53147							3.66192e-05
ENSMUSP00000125761 (+6)	ENSMUSP00000125761&ENSMUSP00000139745&ENSMUSP00000140128&ENSMUSP00000140401&ENSMUSP00000140846&ENSMUSP00000140853&ENSMUSP00000141135	^	^	94631	Matrin 3	MATR3	31316.4	107651	152980	1914.99	5074.02	11576.7	24058.7	138564	0	0	0	0	0	0	5074.02	11576.7	24058.7	138564	31316.4	107651	152980	1914.99							0.053619	0.122335	0.254237	1.46426	0.330932	1.13759	1.61659	0.0202364							1.61074e-06
ENSMUSP00000073701	^	^	^	43502	Methyl-CpG binding domain protein 2	MBD2	30217	0	0	0	58195.1	0	0	0	0	0	0	0	0	0	58195.1				30217										1.33776				0.694612										4.01869e-05
ENSMUSP00000053495 (+3)	ENSMUSP00000053495&ENSMUSP00000099876&ENSMUSP00000115082&ENSMUSP00000121855	^	^	21503	Myelin basic protein	MBP	1.62403e+07	1.05278e+07	1.48053e+07	1.6997e+07	2.70826e+07	1.57263e+07	2.0647e+07	2.03628e+07	0	0	0	0	0	0	2.70826e+07	1.57263e+07	2.0647e+07	2.03628e+07	1.62403e+07	1.05278e+07	1.48053e+07	1.6997e+07							1259.48	731.352	960.192	946.974	755.258	489.596	688.523	790.447							0.0378354
ENSMUSP00000022148	^	^	^	61380	Methylcrotonoyl-Coenzyme A carboxylase 2 (beta)	MCCC2	0	43590	97285.8	0	229276	48599.1	0	41761.8	0	0	0	0	0	0	229276	48599.1		41761.8		43590	97285.8								3.73535	0.791774		0.680382		0.710166	1.58498								0.000112212
ENSMUSP00000034989 (+1)	ENSMUSP00000034989&ENSMUSP00000140887	^	^	63955	Malic enzyme 1, NADP(+)-dependent, cytosolic	ME1	7492.45	13572.6	13750.8	0	6427.22	18546.3	24166.4	43881.2	0	0	0	229666	0	0	6427.22	18546.3	24166.4	43881.2	7492.45	13572.6	13750.8					229666			0.100496	0.289991	0.377866	0.686126	0.117152	0.212222	0.215007					3.59105			3.01895e-06
ENSMUSP00000025439	^	^	^	65800	Malic enzyme 2, NAD(+)-dependent, mitochondrial	ME2	33781.8	81316.6	22336.3	21670.1	88067.3	0	15794.2	13929.1	0	0	0	0	94196.3	0	88067.3		15794.2	13929.1	33781.8	81316.6	22336.3	21670.1					94196.3		1.33841		0.240034	0.211689	0.513401	1.23581	0.339458	0.329333					1.43156		4.02064e-05
ENSMUSP00000033770 (+2)	ENSMUSP00000033770&ENSMUSP00000098314&ENSMUSP00000127115	^	^	53577	Methyl CpG binding protein 2	MECP2	174795	369732	133222	15648.8	101240	254287	0	312868	0	0	0	0	0	0	101240	254287		312868	174795	369732	133222	15648.8							1.88962	4.7462		5.8396	3.2625	6.90094	2.48655	0.29208							5.67651e-05
ENSMUSP00000065271 (+4)	ENSMUSP00000065271&ENSMUSP00000075098&ENSMUSP00000085467&ENSMUSP00000135002&ENSMUSP00000135213	^	^	28097	Methyltransferase like 7A1	METTL7A1	27266.3	47652.7	31026.4	0	66991.2	161656	64008.6	75134.9	0	0	0	0	0	0	66991.2	161656	64008.6	75134.9	27266.3	47652.7	31026.4								2.38428	5.75349	2.27813	2.67413	0.970433	1.69601	1.10426								7.16249e-05
ENSMUSP00000023464	^	^	^	81294	Antigen p97 (melanoma associated) identified by monoclonal antibodies 133.2 and 96.5	MFI2	48334.4	45316.1	16713.7	28439.5	0	32189.9	0	32165	0	0	0	0	0	0		32189.9		32165	48334.4	45316.1	16713.7	28439.5								0.395969		0.395663	0.594563	0.557434	0.205596	0.349836
ENSMUSP00000008684 (+4)	ENSMUSP00000008684&ENSMUSP00000112646&ENSMUSP00000112923&ENSMUSP00000113257&ENSMUSP00000113859	^	^	17553	Microsomal glutathione S-transferase 1	MGST1	0	37593.4	24276.4	132036	155328	48046.4	43210.2	27983.2	0	0	0	0	0	0	155328	48046.4	43210.2	27983.2		37593.4	24276.4	132036							8.84908	2.73722	2.4617	1.59421		2.14171	1.38304	7.52213							0.00026583
ENSMUSP00000107749	^	^	^	32343	Malectin	MLEC	119903	159465	39112.6	50069.1	68294.6	151496	70097.1	96426.4	0	0	0	0	0	0	68294.6	151496	70097.1	96426.4	119903	159465	39112.6	50069.1							2.11157	4.68405	2.1673	2.98137	3.70722	4.93043	1.20931	1.54807							6.34326e-05
ENSMUSP00000114485 (+4)	ENSMUSP00000114485&ENSMUSP00000118318&ENSMUSP00000119153&ENSMUSP00000122447&ENSMUSP00000128891	^	^	188907	Myeloid/lymphoid or mixed-lineage leukemia (trithorax homolog, Drosophila); translocated to, 4	MLLT4	0	143268	10345	0	0	0	0	12600.4	0	0	0	0	0	0				12600.4		143268	10345											0.0667014		0.758404	0.0547626
ENSMUSP00000031560	^	^	^	26274	Methylmalonic aciduria (cobalamin deficiency) type B homolog (human)	MMAB	0	0	66669.1	0	0	0	0	0	0	0	0	0	0	0							66669.1														2.53746
ENSMUSP00000032114	^	^	^	91832	Mannosyl-oligosaccharide glucosidase	MOGS	82040	262060	46444.2	37045.9	0	0	0	50086.4	0	0	0	0	0	0				50086.4	82040	262060	46444.2	37045.9										0.545414	0.893371	2.85369	0.505752	0.403409
ENSMUSP00000066715	^	^	^	38195	MOCO sulphurase C-terminal domain containing 2	MOSC2	0	38608.1	0	0	0	221492	184277	91781.8	0	0	0	0	0	0		221492	184277	91781.8		38608.1										5.79898	4.82463	2.40298		1.01082
ENSMUSP00000027853	^	^	^	14287	Mitochondrial pyruvate carrier 2	MPC2	309446	0	291045	235008	542556	577427	381106	49070	0	0	0	0	13799.2	0	542556	577427	381106	49070	309446		291045	235008					13799.2		37.9755	40.4163	26.675	3.43459	21.6593		20.3713	16.4491					0.96586		0.0011408
ENSMUSP00000039314_family	^	ENSMUSP00000039314&ENSMUSP00000017458	^	60926	Family {Membrane protein, palmitoylated 6 (MAGUK p55 subfamily member 6)}	MPP6; MPP2	242693	608361	272289	252240	442788	61578.4	346306	683837	0	0	0	0	0	0	442788	61578.4	346306	683837	242693	608361	272289	252240							7.26763	1.01071	5.68405	11.2241	3.9834	9.98524	4.46918	4.1401							0.000218323
ENSMUSP00000043061 (+2)	ENSMUSP00000043061&ENSMUSP00000128075&ENSMUSP00000130493	^	^	33098	Mercaptopyruvate sulfurtransferase	MPST	94307.3	91627	0	0	0	0	67552.3	43117.1	0	0	0	0	0	0			67552.3	43117.1	94307.3	91627											2.04098	1.30271	2.84934	2.76835
ENSMUSP00000104957	^	^	^	11102	Mitochondrial ribosomal protein S36	MRPS36	26583.8	17717.9	0	88672.3	68454.7	29552.6	0	13225.9	0	0	0	0	0	0	68454.7	29552.6		13225.9	26583.8	17717.9		88672.3							6.16598	2.66192		1.1913	2.3945	1.59592		7.98706							0.000185229
ENSMUSP00000113071	^	^	ENSMUSP00000000590,^ENSMUSP00000063734,^ENSMUSP00000113071	67768	Moesin	MSN	69055	38544.6	0	186667	227135	0	8035.48	581594	0	0	0	0	0	0	227135		8035.48	581594	69055	38544.6		186667							3.35166		0.118573	8.58213	1.01899	0.568772		2.7545							0.000100686
ENSMUSP00000080995	^	^	^	7767	Mitochondrially encoded ATP synthase 8	MT-ATP8	595731	1.2315e+06	851391	1.95769e+06	1.3481e+06	1.11695e+06	843785	776546	0	0	0	0	0	0	1.3481e+06	1.11695e+06	843785	776546	595731	1.2315e+06	851391	1.95769e+06							173.568	143.807	108.637	99.9802	76.7002	158.555	109.616	252.052							0.00521406
ENSMUSP00000080994	^	^	^	25977	Mitochondrially encoded cytochrome c oxidase II	MT-CO2	495596	1.01983e+06	434352	958256	1.65212e+06	1.56502e+06	655919	1.23349e+06	0	0	0	0	0	0	1.65212e+06	1.56502e+06	655919	1.23349e+06	495596	1.01983e+06	434352	958256							63.5994	60.2464	25.25	47.4839	19.0782	39.2591	16.7206	36.8886							0.00191055
ENSMUSP00000080991	^	^	^	36060	Mitochondrially encoded NADH dehydrogenase 1	MT-ND1	58231.1	13780.9	0	0	0	0	29580.2	47027.1	0	0	0	0	0	0			29580.2	47027.1	58231.1	13780.9											0.820306	1.30413	1.61484	0.382165
ENSMUSP00000061092	^	^	^	31063	Methylthioadenosine phosphorylase	MTAP	0	41547.3	0	71821.4	38681.7	114414	0	0	0	0	0	0	0	0	38681.7	114414				41547.3		71821.4							1.24527	3.68328				1.33752		2.31212							3.74084e-05
ENSMUSP00000068374	^	^	^	270256	Microtubule-associated protein 1B	MTAP1B	316998	301683	102721	69745	98445.4	150363	25153.9	174600	0	0	0	33038.8	4961.92	0	98445.4	150363	25153.9	174600	316998	301683	102721	69745				33038.8	4961.92		0.364267	0.556371	0.0930742	0.646055	1.17295	1.11629	0.380087	0.25807				0.12225	0.0183601		1.09428e-05
ENSMUSP00000093077 (+1)	ENSMUSP00000093077&ENSMUSP00000113021	^	^	41566	Mitochondrial carrier homolog 1 (C. elegans)	MTCH1	255663	426817	0	120640	310489	137125	94409.1	163333	0	0	0	0	0	0	310489	137125	94409.1	163333	255663	426817		120640							7.46979	3.29898	2.27131	3.92948	6.15077	10.2684		2.90237							0.000224396
ENSMUSP00000121851	^	^	^	33500	Mitochondrial carrier homolog 2 (C. elegans)	MTCH2	316987	1.17353e+06	624175	281686	150587	328742	401264	744051	0	0	0	0	0	0	150587	328742	401264	744051	316987	1.17353e+06	624175	281686							4.49512	9.81319	11.978	22.2105	9.46228	35.0306	18.6321	8.40853							0.000135036
ENSMUSP00000021443	^	^	^	101201	Methylenetetrahydrofolate dehydrogenase (NADP+ dependent), methenyltetrahydrofolate cyclohydrolase, formyltetrahydrofolate synthase	MTHFD1	10842.8	18230.6	30812.2	27849.4	0	0	25937.7	65940.4	0	0	0	0	0	0			25937.7	65940.4	10842.8	18230.6	30812.2	27849.4									0.256299	0.651578	0.107141	0.180142	0.304466	0.275189
ENSMUSP00000036178 (+2)	ENSMUSP00000036178&ENSMUSP00000112870&ENSMUSP00000112897	^	^	105730	Methylenetetrahydrofolate dehydrogenase (NADP+ dependent) 1-like	MTHFD1L	0	0	0	13075.4	0	0	13639.8	57347.8	0	0	0	0	0	0			13639.8	57347.8				13075.4									0.129006	0.542398				0.123668
ENSMUSP00000130941	^	^	^	82845	Methylmalonyl-Coenzyme A mutase	MUT	0	0	214563	0	0	134036	0	31075.5	0	0	0	0	0	0		134036		31075.5			214563									1.61791		0.375104			2.58993
ENSMUSP00000044827	^	^	^	152038	MYB binding protein (P160) 1a	MYBBP1A	13539.2	15989.3	0	37962.5	72060.8	0	0	51094.7	0	0	0	0	0	0	72060.8			51094.7	13539.2	15989.3		37962.5							0.473966			0.336066	0.0890514	0.105167		0.249691							1.42382e-05
ENSMUSP00000087756	^	^	ENSMUSP00000016771,^ENSMUSP00000018887,^ENSMUSP00000046059,^ENSMUSP00000087756	223358	Myosin, heavy polypeptide 11, smooth muscle	MYH11	0	0	0	0	0	0	0	0	0	0	0	0	0	0
ENSMUSP00000018632 (+2)	ENSMUSP00000018632&ENSMUSP00000019625&ENSMUSP00000127514	^	^	222860	Myosin, heavy polypeptide 4, skeletal muscle	MYH4	0	0	0	0	0	0	66737.4	169853	0	0	0	0	0	0			66737.4	169853													0.299459	0.762151
ENSMUSP00000016771	^	^	ENSMUSP00000016771,^ENSMUSP00000018887,^ENSMUSP00000046059,^ENSMUSP00000087756	226373	Myosin, heavy polypeptide 9, non-muscle	MYH9	1.18319e+06	1.98838e+06	1.95861e+06	1.12654e+06	1.9345e+06	2.02482e+06	902877	1.59053e+06	0	0	0	0	0	0	1.9345e+06	2.02482e+06	902877	1.59053e+06	1.18319e+06	1.98838e+06	1.95861e+06	1.12654e+06							8.54562	8.94462	3.98845	7.02613	5.22674	8.78363	8.65215	4.9765							0.000256715
ENSMUSP00000024846 (+3)	ENSMUSP00000024846&ENSMUSP00000042364&ENSMUSP00000116398&ENSMUSP00000123412	^	^	19896	Myosin, light chain 12A, regulatory, non-sarcomeric	MYL12A	96842.7	156335	73195.3	0	202202	0	151841	200701	0	0	0	0	0	0	202202		151841	200701	96842.7	156335	73195.3								10.163		7.63174	10.0875	4.86744	7.85762	3.6789								0.0003053
ENSMUSP00000018561 (+3)	ENSMUSP00000018561&ENSMUSP00000040447&ENSMUSP00000110184&ENSMUSP00000110188	^	ENSMUSP00000018561,^ENSMUSP00000070388	132055	Myosin IB	MYO1B	15911.5	0	0	0	146433	0	9472.84	0	0	0	0	0	0	0	146433		9472.84		15911.5										1.10888		0.0717341		0.120491										3.33111e-05
ENSMUSP00000070388 (+3)	ENSMUSP00000070388&ENSMUSP00000099562&ENSMUSP00000099563&ENSMUSP00000104069	^	ENSMUSP00000018561,^ENSMUSP00000070388	118157	Myosin IC	MYO1C	0	0	23929.1	157802	0	260682	59848	51071.8	0	0	0	0	0	0		260682	59848	51071.8			23929.1	157802								2.20623	0.506513	0.432237			0.202519	1.33552
ENSMUSP00000034745	^	^	^	126819	Myosin IE	MYO1E	32762.2	41014.7	29042.6	0	231527	66472.5	51987.8	0	0	0	0	0	0	0	231527	66472.5	51987.8		32762.2	41014.7	29042.6								1.82565	0.524152	0.409937		0.258339	0.323411	0.229008								5.48435e-05
ENSMUSP00000045036 (+1)	ENSMUSP00000045036&ENSMUSP00000129792	^	^	233325	Myoferlin	MYOF	57903.7	116023	200218	100453	29204.5	455459	67492	240972	0	0	0	0	0	0	29204.5	455459	67492	240972	57903.7	116023	200218	100453							0.125167	1.95203	0.289262	1.03277	0.248168	0.497261	0.858109	0.430527							3.76006e-06
ENSMUSP00000023088	^	^	^	47236	N-acetyl galactosaminidase, alpha	NAGA	16045.3	75341.1	170992	65667.2	82095.5	157132	71380.9	131961	0	0	0	0	0	0	82095.5	157132	71380.9	131961	16045.3	75341.1	170992	65667.2							1.73799	3.32654	1.51115	2.79366	0.339684	1.59499	3.61995	1.39019							5.22099e-05
ENSMUSP00000020886	^	^	^	55448	Nicotinamide phosphoribosyltransferase	NAMPT	0	0	0	14890.1	0	0	34719.3	16432.5	0	0	0	0	160663	0			34719.3	16432.5				14890.1					160663				0.626159	0.296359				0.268541					2.89753
ENSMUSP00000030018	^	^	^	40025	N-acetylneuraminic acid synthase (sialic acid synthase)	NANS	0	0	103448	49376.9	15535.6	121862	36237.4	152147	0	0	0	0	0	0	15535.6	121862	36237.4	152147			103448	49376.9							0.388147	3.04466	0.90537	3.80129			2.58459	1.23365							1.16601e-05
ENSMUSP00000006181	^	^	^	33191	N-ethylmaleimide sensitive fusion protein attachment protein alpha	NAPA	92413.4	133280	91807.7	39554.2	462443	197376	174786	156656	0	0	0	0	0	0	462443	197376	174786	156656	92413.4	133280	91807.7	39554.2							13.9328	5.94667	5.26606	4.71982	2.78429	4.01555	2.76604	1.19171							0.000418548
ENSMUSP00000028926	^	^	^	33558	N-ethylmaleimide sensitive fusion protein attachment protein beta	NAPB	192805	122517	27986.5	11812.6	0	19234.1	7084.02	14807.7	0	0	0	0	0	0		19234.1	7084.02	14807.7	192805	122517	27986.5	11812.6								0.57316	0.211098	0.441256	5.74544	3.65089	0.833973	0.352006
ENSMUSP00000025483	^	^	^	64280	Asparaginyl-tRNA synthetase	NARS	45145.2	22012.6	7793.92	0	0	46167.4	11576.9	0	0	0	0	0	0	0		46167.4	11576.9		45145.2	22012.6	7793.92									0.718223	0.180101		0.702321	0.342449	0.12125
ENSMUSP00000110120 (+1)	ENSMUSP00000110120&ENSMUSP00000142275	^	^	80359	Neural cell adhesion molecule 1	NCAM1	0	127771	73157.6	87663.7	41570.8	0	82426.2	137110	0	0	0	0	0	0	41570.8		82426.2	137110		127771	73157.6	87663.7							0.517313		1.02572	1.70622		1.59001	0.910385	1.0909							1.55403e-05
ENSMUSP00000045864	^	^	^	45741	Arylacetamide deacetylase-like 1	NCEH1	0	164143	114623	136803	6823.24	261911	6710.85	0	0	0	0	0	0	0	6823.24	261911	6710.85			164143	114623	136803							0.149171	5.72596	0.146714			3.58852	2.5059	2.99082							4.48117e-06
ENSMUSP00000028386 (+1)	ENSMUSP00000028386&ENSMUSP00000107390	^	^	128785	NCK-associated protein 1	NCKAP1	36595.6	81351.7	32934.1	0	36688.6	89169.1	29895.2	20413.4	0	0	0	0	0	0	36688.6	89169.1	29895.2	20413.4	36595.6	81351.7	32934.1								0.284882	0.692387	0.232132	0.158508	0.28416	0.631686	0.255729								8.558e-06
ENSMUSP00000027438	^	^	^	76724	Nucleolin	NCL	498614	849380	544365	792302	640016	1.21148e+06	393182	589122	0	0	0	0	0	0	640016	1.21148e+06	393182	589122	498614	849380	544365	792302							8.3418	15.7901	5.12463	7.67845	6.4988	11.0706	7.09511	10.3266							0.000250591
ENSMUSP00000003550	^	^	^	78493	Nicastrin	NCSTN	0	137116	0	142231	0	27119.5	63766.4	18041	0	0	0	0	0	0		27119.5	63766.4	18041		137116		142231								0.345503	0.812384	0.229843		1.74686		1.81203
ENSMUSP00000005256	^	^	^	43010	N-myc downstream regulated gene 1	NDRG1	71557.9	30757.3	0	0	72162.8	46643.5	8808.91	23475.4	0	0	0	0	0	0	72162.8	46643.5	8808.91	23475.4	71557.9	30757.3									1.67781	1.08448	0.204811	0.545813	1.66375	0.715119									5.04023e-05
ENSMUSP00000004673 (+1)	ENSMUSP00000004673&ENSMUSP00000107259	^	^	40790	N-myc downstream regulated gene 2	NDRG2	230532	197285	300490	158003	48733.9	46325.4	179991	225538	0	0	0	0	0	0	48733.9	46325.4	179991	225538	230532	197285	300490	158003							1.19475	1.1357	4.41262	5.52924	5.65167	4.83661	7.36676	3.87358							3.58909e-05
ENSMUSP00000002452	^	^	^	15116	NADH dehydrogenase (ubiquinone) 1 alpha subcomplex 11	NDUFA11	0	22737.4	6025.1	7263.78	62651.5	75520.5	47055.7	165014	0	0	0	0	0	0	62651.5	75520.5	47055.7	165014		22737.4	6025.1	7263.78							4.14472	4.99606	3.11297	10.9165		1.5042	0.398591	0.480536							0.000124509
ENSMUSP00000105796	^	^	^	16861	NADH dehydrogenase (ubiquinone) 1 alpha subcomplex, 13	NDUFA13	675409	809371	377421	314921	684208	749879	385161	899212	0	0	0	0	0	0	684208	749879	385161	899212	675409	809371	377421	314921							40.5794	44.4742	22.8433	53.3309	40.0575	48.0026	22.3843	18.6775							0.00121902
ENSMUSP00000014438	^	^	^	10917	NADH dehydrogenase (ubiquinone) 1 alpha subcomplex, 2	NDUFA2	531531	81872.2	110988	77044.9	92812.1	281676	94690.5	40710.8	0	0	0	0	0	0	92812.1	281676	94690.5	40710.8	531531	81872.2	110988	77044.9							8.50162	25.8016	8.67367	3.72912	48.6884	7.49951	10.1666	7.05734							0.000255393
ENSMUSP00000031637 (+3)	ENSMUSP00000031637&ENSMUSP00000144932&ENSMUSP00000145197&ENSMUSP00000145413	^	^	5878	NADH dehydrogenase (ubiquinone) 1 alpha subcomplex, 4	NDUFA4	1.09036e+06	925764	878483	1.03891e+06	1.33942e+06	1.16369e+06	803255	608951	0	0	0	0	0	0	1.33942e+06	1.16369e+06	803255	608951	1.09036e+06	925764	878483	1.03891e+06							227.87	197.974	136.655	103.598	185.498	157.496	149.453	176.745							0.00684534
ENSMUSP00000023851	^	^	^	13361	NADH dehydrogenase (ubiquinone) 1 alpha subcomplex, 5	NDUFA5	0	0	448719	227043	0	0	334986	259980	0	0	0	0	0	0			334986	259980			448719	227043									25.0719	19.4582			33.5842	16.993
ENSMUSP00000023085	^	^	^	15284	NADH dehydrogenase (ubiquinone) 1 alpha subcomplex, 6 (B14)	NDUFA6	157770	0	0	0	501736	311580	263769	313805	0	0	0	0	0	0	501736	311580	263769	313805	157770										32.8275	20.386	17.2578	20.5316	10.3226										0.000986155
ENSMUSP00000039692	^	^	^	12577	NADH dehydrogenase (ubiquinone) 1 alpha subcomplex, 7 (B14.5a)	NDUFA7	0	0	0	0	0	0	39304.5	131136	0	0	0	0	0	0			39304.5	131136													3.12511	10.4266
ENSMUSP00000085523 (+1)	ENSMUSP00000085523&ENSMUSP00000144904	^	^	42123	NADH dehydrogenase (ubiquinone) 1 alpha subcomplex, 9	NDUFA9	285382	55430.9	406773	322261	375165	447626	40382.5	332968	0	0	0	0	0	0	375165	447626	40382.5	332968	285382	55430.9	406773	322261							8.90641	10.6266	0.95868	7.90465	6.77496	1.31593	9.65679	7.65047							0.000267553
ENSMUSP00000043543	^	^	^	21025	NADH dehydrogenase (ubiquinone) 1 beta subcomplex, 10	NDUFB10	191230	199146	133901	36655.6	70826.8	112422	68779.3	152727	0	0	0	0	0	0	70826.8	112422	68779.3	152727	191230	199146	133901	36655.6							3.3687	5.34705	3.27131	7.26408	9.09537	9.47185	6.36864	1.74343							0.000101197
ENSMUSP00000023514	^	^	^	15082	NADH dehydrogenase (ubiquinone) 1 beta subcomplex 4	NDUFB4	93687.6	374453	0	176624	741498	0	259190	0	0	0	0	0	0	0	741498		259190		93687.6	374453		176624							49.1645		17.1854		6.21188	24.8278		11.7109							0.00147692
ENSMUSP00000113169 (+3)	ENSMUSP00000113169&ENSMUSP00000114963&ENSMUSP00000115088&ENSMUSP00000117240	^	^	20447	NADH dehydrogenase (ubiquinone) 1 beta subcomplex, 5	NDUFB5	87303.6	642553	15487	0	129935	628879	433281	415272	0	0	0	0	0	0	129935	628879	433281	415272	87303.6	642553	15487								6.35473	30.7565	21.1904	20.3097	4.26975	31.4253	0.757423								0.000190899
ENSMUSP00000037341	^	^	^	16332	NADH dehydrogenase (ubiquinone) 1 beta subcomplex, 7	NDUFB7	0	156717	32827	180992	45299	0	0	30141	0	0	0	0	0	0	45299			30141		156717	32827	180992							2.77363			1.84552		9.5957	2.00998	11.082							8.33213e-05
ENSMUSP00000026222	^	^	^	21877	NADH dehydrogenase (ubiquinone) 1 beta subcomplex 8	NDUFB8	0	0	0	0	0	439460	0	0	0	0	0	0	0	0		439460														20.0877
ENSMUSP00000032882	^	^	^	14165	NADH dehydrogenase (ubiquinone) 1, subcomplex unknown, 2	NDUFC2	73932.6	0	472329	217418	12533.1	765008	74980.9	118987	0	0	0	0	0	0	12533.1	765008	74980.9	118987	73932.6		472329	217418							0.884793	54.0069	5.29339	8.40008	5.21938		33.3448	15.349							2.65796e-05
ENSMUSP00000027111 (+1)	ENSMUSP00000027111&ENSMUSP00000126621	^	^	79778	NADH dehydrogenase (ubiquinone) Fe-S protein 1	NDUFS1	1.02007e+06	2.14913e+06	792732	1.02761e+06	1.43428e+06	1.17549e+06	379906	1.19166e+06	0	0	0	426421	0	0	1.43428e+06	1.17549e+06	379906	1.19166e+06	1.02007e+06	2.14913e+06	792732	1.02761e+06				426421			17.9784	14.7346	4.76204	14.9372	12.7864	26.9389	9.93672	12.8808				5.3451			0.00054008
ENSMUSP00000005647	^	^	^	30150	NADH dehydrogenase (ubiquinone) Fe-S protein 3	NDUFS3	248186	379422	299398	330438	332580	270198	348478	601991	0	0	0	0	0	0	332580	270198	348478	601991	248186	379422	299398	330438							11.0308	8.96178	11.5581	19.9665	8.23172	12.5845	9.93028	10.9598							0.000331372
ENSMUSP00000030401 (+3)	ENSMUSP00000030401&ENSMUSP00000101812&ENSMUSP00000101813&ENSMUSP00000123236	^	^	12649	NADH dehydrogenase (ubiquinone) Fe-S protein 5	NDUFS5	31716.4	10167.8	17970.8	30282.1	55965.5	78241.8	80813.9	44934.4	0	0	0	0	0	0	55965.5	78241.8	80813.9	44934.4	31716.4	10167.8	17970.8	30282.1							4.4245	6.18561	6.38896	3.5524	2.50742	0.803838	1.42073	2.39403							0.000132914
ENSMUSP00000020361 (+1)	ENSMUSP00000020361&ENSMUSP00000101003	^	^	24684	NADH dehydrogenase (ubiquinone) Fe-S protein 7	NDUFS7	73922.7	35815.6	61986	45551.8	71555.9	86776.5	177213	165049	0	0	0	0	0	0	71555.9	86776.5	177213	165049	73922.7	35815.6	61986	45551.8							2.89888	3.5155	7.17927	6.6865	2.99476	1.45097	2.51118	1.8454							8.70837e-05
ENSMUSP00000042967 (+1)	ENSMUSP00000042967&ENSMUSP00000123069	^	^	50835	NADH dehydrogenase (ubiquinone) flavoprotein 1	NDUFV1	391239	934801	598052	524351	899417	555716	386666	489075	0	0	0	0	0	0	899417	555716	386666	489075	391239	934801	598052	524351							17.6929	10.9318	7.60629	9.62083	7.69625	18.3889	11.7646	10.3148							0.000531502
ENSMUSP00000121557	^	^	^	27286	NADH dehydrogenase (ubiquinone) flavoprotein 2	NDUFV2	588925	366172	0	42559.3	248722	71462.6	192099	307384	0	0	0	0	0	0	248722	71462.6	192099	307384	588925	366172		42559.3							9.11537	2.61902	7.0402	11.2653	21.5834	13.4198		1.55975							0.00027383
ENSMUSP00000034740	^	^	^	102707	Neural precursor cell expressed, developmentally down-regulated 4	NEDD4	0	0	9315.05	34742.4	0	48070.6	43681.4	7184.55	0	0	0	0	0	0		48070.6	43681.4	7184.55			9315.05	34742.4								0.468036	0.425301	0.0699519			0.0906954	0.338267
ENSMUSP00000022639	^	^	ENSMUSP00000022638,^ENSMUSP00000022639,^ENSMUSP00000028062,^ENSMUSP00000041347,^ENSMUSP00000091061	61509	Neurofilament, light polypeptide	NEFL	3.10295e+06	1.95027e+06	1.70431e+06	1.9045e+06	2.00219e+06	3.75098e+06	1.50125e+06	1.76745e+06	0	0	0	0	0	0	2.00219e+06	3.75098e+06	1.50125e+06	1.76745e+06	3.10295e+06	1.95027e+06	1.70431e+06	1.9045e+06							32.5512	60.9826	24.407	28.7348	50.4472	31.7071	27.7083	30.963							0.000977854
ENSMUSP00000022638	^	^	ENSMUSP00000022638,^ENSMUSP00000022639,^ENSMUSP00000028062,^ENSMUSP00000041347,^ENSMUSP00000091061	95942	Neurofilament, medium polypeptide	NEFM	337790	598733	124833	214713	436198	521626	170284	194617	0	0	0	0	0	0	436198	521626	170284	194617	337790	598733	124833	214713							4.54648	5.43689	1.77486	2.02849	3.52078	6.24057	1.30113	2.23795							0.000136578
ENSMUSP00000120014	^	^	^	17248	NHP2 ribonucleoprotein homolog	NHP2	6649.53	0	0	47598.4	0	7492.28	0	0	0	0	0	0	0	0		7492.28			6649.53			47598.4								0.434385			0.385525			2.75965
ENSMUSP00000091840 (+1)	ENSMUSP00000091840&ENSMUSP00000130867	^	^	14175	NHP2 non-histone chromosome protein 2-like 1	NHP2L1	71671.3	60064.9	45595.8	21030.3	40411.8	72281.3	53581	0	0	0	0	0	0	0	40411.8	72281.3	53581		71671.3	60064.9	45595.8	21030.3							2.85092	5.09921	3.77997		5.05618	4.23738	3.21663	1.48362							8.56429e-05
ENSMUSP00000005532	^	^	^	136539	Nidogen 1	NID1	2.43467e+06	969569	1.08039e+06	273875	1.41974e+06	1.57965e+06	683630	181763	0	0	0	0	0	0	1.41974e+06	1.57965e+06	683630	181763	2.43467e+06	969569	1.08039e+06	273875							10.3981	11.5692	5.00685	1.33122	17.8313	7.10104	7.91269	2.00584							0.000312363
ENSMUSP00000022340	^	^	^	153914	Nidogen 2	NID2	57152.1	117642	36755.9	46618.4	0	62143.6	153978	22858.8	0	0	0	0	0	0		62143.6	153978	22858.8	57152.1	117642	36755.9	46618.4								0.403755	1.00041	0.148517	0.371325	0.764333	0.238808	0.302886
ENSMUSP00000117022_family	^	ENSMUSP00000117022&ENSMUSP00000132590	^	17209	Family {NME/NM23 nucleoside diphosphate kinase 1}	NME1; GM20390	1.93131e+06	504410	245358	1.79803e+06	530440	2.41504e+06	401313	1.0768e+06	0	0	0	0	0	0	530440	2.41504e+06	401313	1.0768e+06	1.93131e+06	504410	245358	1.79803e+06							30.8234	140.336	23.32	62.5718	112.227	29.3108	14.2576	104.482							0.000925949
ENSMUSP00000024978	^	^	^	19100	NME/NM23 nucleoside diphosphate kinase 3	NME3	0	0	0	31470.2	10987.6	0	0	0	0	0	0	0	0	0	10987.6							31470.2							0.575267							1.64766							1.72813e-05
ENSMUSP00000033121	^	^	^	133421	Nodal modulator 1	NOMO1	131452	40234	112547	70781.5	145311	167908	16966.2	167823	0	0	0	0	31814.9	0	145311	167908	16966.2	167823	131452	40234	112547	70781.5					31814.9		1.08912	1.25848	0.127163	1.25784	0.985241	0.301557	0.843548	0.530512					0.238455		3.27176e-05
ENSMUSP00000040779 (+1)	ENSMUSP00000040779&ENSMUSP00000104901	^	^	33264	tetratricopeptide repeat domain 1 [Source:MGI Symbol;Acc:MGI:1914077] (g:41278.1, t:48578.2).	None	0	0	0	0	0	0	0	0	0	0	0	12207.9	0	0												12207.9														0.367
ENSMUSP00000138620	^	^	ENSMUSP00000061698,^ENSMUSP00000138620,^ENSMUSP00000138781	176915	ankyrin 2, brain [Source:MGI Symbol;Acc:MGI:88025] (g:32826.16, t:182064.7).	None	103008	371835	34265.4	234884	205908	173919	80765.9	212540	0	0	0	0	0	0	205908	173919	80765.9	212540	103008	371835	34265.4	234884							1.16388	0.983063	0.456524	1.20137	0.582244	2.10177	0.193683	1.32766							3.49635e-05
ENSMUSP00000138308	^	^	ENSMUSP00000080755,^ENSMUSP00000087037,^ENSMUSP00000138308	870534	dystonin [Source:MGI Symbol;Acc:MGI:104627] (g:26131.17, t:183034.4).	None	0	98575	0	10570.4	0	0	704.902	25373.7	0	0	0	0	0	0			704.902	25373.7		98575		10570.4									0.000809735	0.0291473		0.113235		0.0121425
ENSMUSP00000030806 (+7)	ENSMUSP00000030806&ENSMUSP00000056754&ENSMUSP00000061472&ENSMUSP00000084029&ENSMUSP00000108582&ENSMUSP00000128432&ENSMUSP00000130717&ENSMUSP00000140163	^	ENSMUSP00000030806,^ENSMUSP00000098041	130052	kinesin family member 1B [Source:MGI Symbol;Acc:MGI:108426] (g:63077.14, t:30806.5).	None	0	0	0	0	0	256015	0	0	0	0	0	0	0	0		256015														1.96856
ENSMUSP00000138781	^	^	ENSMUSP00000025408,^ENSMUSP00000061698,^ENSMUSP00000138620,^ENSMUSP00000138781	131203	ankyrin 2, brain [Source:MGI Symbol;Acc:MGI:88025] (g:32826.16, t:182711.7).	None	0	0	0	0	0	57246.1	0	0	0	0	0	0	0	0		57246.1														0.436317
ENSMUSP00000033673	^	^	^	54542	Non-POU-domain-containing, octamer binding protein	NONO	54486.4	380128	95988.8	562175	218274	364493	148827	319481	0	0	0	0	0	0	218274	364493	148827	319481	54486.4	380128	95988.8	562175							4.00195	6.6828	2.72866	5.85752	0.99898	6.96945	1.75991	10.3072							0.00012022
ENSMUSP00000099487	^	^	^	64465	NOP56 ribonucleoprotein homolog	NOP56	12314.5	69099.8	46357.5	35939.1	128848	48187.1	39773.3	35790.8	0	0	0	0	0	0	128848	48187.1	39773.3	35790.8	12314.5	69099.8	46357.5	35939.1							1.99873	0.747492	0.616975	0.555198	0.191026	1.0719	0.719111	0.557498							6.00428e-05
ENSMUSP00000027174 (+1)	ENSMUSP00000027174&ENSMUSP00000140250	^	^	50065	NOP58 ribonucleoprotein homolog	NOP58	63895.9	126641	0	0	0	167355	11663	169329	0	0	0	0	0	0		167355	11663	169329	63895.9	126641										3.34276	0.232958	3.38219	1.27626	2.52954
ENSMUSP00000025279	^	^	^	142886	Niemann Pick type C1	NPC1	37602.9	0	19593.8	13994.4	0	105398	16470.5	0	0	0	0	0	0	0		105398	16470.5		37602.9		19593.8	13994.4								0.737638	0.11527		0.263167		0.137129	0.0979411
ENSMUSP00000075067 (+4)	ENSMUSP00000075067&ENSMUSP00000090891&ENSMUSP00000098926&ENSMUSP00000104978&ENSMUSP00000130546	^	^	32561	Nucleophosmin 1	NPM1	11247.8	23414.4	6929.3	7574.29	0	0	0	0	0	0	0	0	0	0					11247.8	23414.4	6929.3	7574.29											0.345439	0.719094	0.21281	0.232618
ENSMUSP00000040071 (+5)	ENSMUSP00000040071&ENSMUSP00000040684&ENSMUSP00000091505&ENSMUSP00000112816&ENSMUSP00000113419&ENSMUSP00000113752	^	^	63608	Nephronectin	NPNT	0	0	0	0	20895.3	91594.9	6604.91	19142.3	0	0	0	0	0	0	20895.3	91594.9	6604.91	19142.3											0.328501	1.43999	0.103838	0.300942											9.86833e-06
ENSMUSP00000096994	^	^	^	63171	5'-nucleotidase domain containing 3	NT5DC3	0	0	15245.1	44118.6	56970.1	11555.5	11767.2	13115.6	0	0	0	0	0	0	56970.1	11555.5	11767.2	13115.6			15245.1	44118.6							0.90184	0.182924	0.186275	0.20762			0.241331	0.6984							2.70917e-05
ENSMUSP00000128819	^	^	^	155119	Nucleoporin 155	NUP155	21929.6	0	0	29080	0	129978	0	98123.6	0	0	0	0	0	0		129978		98123.6	21929.6			29080								0.837924		0.63257	0.141373			0.187469
ENSMUSP00000032179 (+1)	ENSMUSP00000032179&ENSMUSP00000109137	^	^	204102	Nucleoporin 210	NUP210	140199	64452.3	120659	81474.9	58901.7	49046.4	54701.9	102559	0	0	0	0	0	0	58901.7	49046.4	54701.9	102559	140199	64452.3	120659	81474.9							0.28859	0.240304	0.268013	0.502487	0.686906	0.315785	0.591168	0.399187							8.66937e-06
ENSMUSP00000010241	^	^	^	70301	Nuclear RNA export factor 1	NXF1	30208.9	6343.5	10146.4	3574.72	0	10560.5	10282.2	6185.42	0	0	0	0	0	0		10560.5	10282.2	6185.42	30208.9	6343.5	10146.4	3574.72								0.150218	0.14626	0.0879848	0.429708	0.0902334	0.144328	0.0508488
ENSMUSP00000081544	^	^	^	48356	Ornithine aminotransferase	OAT	1.21441e+06	1.02109e+06	394549	629865	1.02928e+06	720448	615141	1.38777e+06	0	0	0	0	0	0	1.02928e+06	720448	615141	1.38777e+06	1.21441e+06	1.02109e+06	394549	629865							21.2854	14.8988	12.7211	28.6989	25.114	21.1161	8.15925	13.0256							0.000639423
ENSMUSP00000003461 (+3)	ENSMUSP00000003461&ENSMUSP00000080569&ENSMUSP00000091041&ENSMUSP00000099090	^	ENSMUSP00000003461,^ENSMUSP00000022480	116450	Oxoglutarate dehydrogenase (lipoamide)	OGDH	367101	680917	347902	436630	841434	926747	307154	555059	0	0	0	0	0	102775	841434	926747	307154	555059	367101	680917	347902	436630						102775	7.22571	7.95833	2.63764	4.7665	3.15243	5.84729	2.98756	3.74951						0.882565	0.000217064
ENSMUSP00000021822	^	^	^	34013	Osteoglycin	OGN	490875	729403	1.2906e+06	457569	1.51173e+06	890955	283852	749591	0	0	0	0	0	0	1.51173e+06	890955	283852	749591	490875	729403	1.2906e+06	457569							44.4458	26.1945	8.34541	22.0384	14.432	21.4448	37.9442	13.4528							0.00133517
ENSMUSP00000028517	^	^	^	44731	Obg-like ATPase 1	OLA1	85960.4	117694	56553.4	199682	143205	85610.6	59690.8	140996	0	0	0	0	0	0	143205	85610.6	59690.8	140996	85960.4	117694	56553.4	199682							3.20146	1.9139	1.33444	3.15209	1.92172	2.63116	1.2643	4.46407							9.61735e-05
ENSMUSP00000036993 (+2)	ENSMUSP00000036993&ENSMUSP00000123880&ENSMUSP00000124223	^	^	113231	Optic atrophy 1	OPA1	53909.8	325874	51007	65848.9	20077.8	182770	228430	114864	0	0	0	0	0	0	20077.8	182770	228430	114864	53909.8	325874	51007	65848.9							0.177317	1.61414	2.01738	1.01443	0.476105	2.87796	0.450469	0.581544							5.32669e-06
ENSMUSP00000087473	^	^	^	100498	Oxysterol binding protein-like 3	OSBPL3	0	0	161040	110357	0	0	0	0	0	0	0	0	0	79606.7							161040	110357						79606.7							1.60242	1.0981						0.792122
ENSMUSP00000073803 (+1)	ENSMUSP00000073803&ENSMUSP00000110395	^	^	227008	Otoferlin	OTOF	208050	78252.6	351993	51756.8	45698.6	75338.8	136466	336282	0	0	0	220612	221850	0	45698.6	75338.8	136466	336282	208050	78252.6	351993	51756.8				220612	221850		0.201308	0.331877	0.601152	1.48137	0.916489	0.344713	1.55058	0.227996				0.971826	0.977279		6.04739e-06
ENSMUSP00000106318 (+1)	ENSMUSP00000106318&ENSMUSP00000116343	^	^	55990	3-oxoacid CoA transferase 1	OXCT1	167552	70785	147528	185073	210006	262864	68754.9	188627	0	0	0	0	0	0	210006	262864	68754.9	188627	167552	70785	147528	185073							3.75077	4.69484	1.22799	3.36893	2.99253	1.26424	2.6349	3.30546							0.000112675
ENSMUSP00000001809	^	^	^	70672	Poly(A) binding protein, cytoplasmic 1	PABPC1	677652	603259	227530	797697	920040	865009	690920	364556	0	0	0	0	0	0	920040	865009	690920	364556	677652	603259	227530	797697							13.0185	12.2398	9.77643	5.15842	9.58869	8.53604	3.21952	11.2873							0.000391081
ENSMUSP00000028694 (+3)	ENSMUSP00000028694&ENSMUSP00000054391&ENSMUSP00000106981&ENSMUSP00000129175	^	^	48586	Protein kinase C and casein kinase substrate in neurons 3	PACSIN3	0	0	12993.9	22087.3	18288.2	32325.2	0	0	0	0	0	0	0	0	18288.2	32325.2					12993.9	22087.3							0.37641	0.665319					0.26744	0.454603							1.13075e-05
ENSMUSP00000127851	^	^	^	25582	Platelet-activating factor acetylhydrolase, isoform 1b, subunit 2	PAFAH1B2	0	59955.1	60050.9	16501	72605.3	145457	29904.3	65379.2	0	0	0	0	0	0	72605.3	145457	29904.3	65379.2		59955.1	60050.9	16501							2.83814	5.68589	1.16896	2.55567		2.34364	2.34739	0.645022							8.52591e-05
ENSMUSP00000029666 (+2)	ENSMUSP00000029666&ENSMUSP00000142533&ENSMUSP00000142616	^	^	70795	3'-phosphoadenosine 5'-phosphosulfate synthase 1	PAPSS1	0	0	0	0	0	0	0	72410.7	0	0	0	0	0	0				72410.7														1.02282
ENSMUSP00000030805 (+5)	ENSMUSP00000030805&ENSMUSP00000101298&ENSMUSP00000101299&ENSMUSP00000101300&ENSMUSP00000101301&ENSMUSP00000115875	^	^	20022	Parkinson disease (autosomal recessive, early onset) 7	PARK7	101600	209268	0	162175	98785.9	274881	78209.8	219597	0	0	0	0	0	0	98785.9	274881	78209.8	219597	101600	209268		162175							4.93387	13.729	3.9062	10.9678	5.07441	10.4519		8.09982							0.000148216
ENSMUSP00000027777	^	^	^	112722	Poly (ADP-ribose) polymerase family, member 1	PARP1	8719.31	138808	0	0	72700.6	97321.3	0	0	0	0	0	0	0	0	72700.6	97321.3			8719.31	138808									0.644955	0.863374			0.0773523	1.23141									1.93747e-05
ENSMUSP00000033030 (+2)	ENSMUSP00000033030&ENSMUSP00000102251&ENSMUSP00000102254	^	^	42331	Parvin, alpha	PARVA	20639.9	0	0	0	0	0	29889.3	0	0	0	0	0	0	0			29889.3		20639.9												0.706085		0.487583
ENSMUSP00000054863	^	^	ENSMUSP00000001148,^ENSMUSP00000054863,^ENSMUSP00000076294	37499	Poly(rC) binding protein 1	PCBP1	230824	887183	0	87580.9	448279	367874	249672	265814	0	0	0	0	0	0	448279	367874	249672	265814	230824	887183		87580.9							11.9544	9.81022	6.65809	7.08857	6.15548	23.6589		2.33555							0.000359117
ENSMUSP00000076294 (+2)	ENSMUSP00000076294&ENSMUSP00000077509&ENSMUSP00000104466	^	ENSMUSP00000001148,^ENSMUSP00000054863,^ENSMUSP00000076294	38223	Poly(rC) binding protein 2	PCBP2	317825	450390	128924	200991	127829	80043.1	107488	195014	0	0	0	0	0	0	127829	80043.1	107488	195014	317825	450390	128924	200991							3.34429	2.09411	2.81212	5.102	8.31502	11.7832	3.37294	5.25837							0.000100464
ENSMUSP00000001148 (+2)	ENSMUSP00000001148&ENSMUSP00000101051&ENSMUSP00000129465	^	ENSMUSP00000001148,^ENSMUSP00000054863,^ENSMUSP00000076294	39295	Poly(rC) binding protein 3	PCBP3	0	394260	0	0	0	15168.5	0	0	0	0	0	0	0	0		15168.5				394260										0.386015				10.0333
ENSMUSP00000038763	^	^	^	79923	Propionyl-Coenzyme A carboxylase, alpha polypeptide	PCCA	0	190122	0	0	232551	0	207698	0	0	0	0	0	0	0	232551		207698			190122									2.90969		2.59873			2.37881									8.74083e-05
ENSMUSP00000035116	^	^	^	58410	Propionyl Coenzyme A carboxylase, beta polypeptide	PCCB	35519.7	262864	63117.7	59582.3	357358	129153	138164	150523	0	0	0	0	0	0	357358	129153	138164	150523	35519.7	262864	63117.7	59582.3							6.11809	2.21115	2.36541	2.577	0.60811	4.50032	1.0806	1.02007							0.00018379
ENSMUSP00000038555	^	^	^	73419	Phosphoenolpyruvate carboxykinase 2 (mitochondrial)	PCK2	49461.5	150731	97077	6171.09	64498.1	0	14890.7	9940.36	0	0	0	0	0	0	64498.1		14890.7	9940.36	49461.5	150731	97077	6171.09							0.878493		0.202818	0.135392	0.673688	2.05303	1.32223	0.084053							2.63903e-05
ENSMUSP00000040342	^	^	^	27271	Proprotein convertase subtilisin/kexin type 1 inhibitor	PCSK1N	32263.9	49346.7	30871.7	0	0	0	27380.4	56169.9	0	0	0	0	0	0			27380.4	56169.9	32263.9	49346.7	30871.7										1.00401	2.05969	1.18308	1.80949	1.13203
ENSMUSP00000063825 (+1)	ENSMUSP00000063825&ENSMUSP00000109456	^	^	129833	Pyruvate carboxylase	PCX	343570	237302	194838	227683	100908	666957	127969	138177	0	0	0	0	0	0	100908	666957	127969	138177	343570	237302	194838	227683							0.777213	5.13704	0.985643	1.06427	2.64625	1.82775	1.50068	1.75366							2.33479e-05
ENSMUSP00000035086 (+1)	ENSMUSP00000035086&ENSMUSP00000107492	^	^	96025	Programmed cell death 6 interacting protein	PDCD6IP	59439.7	76970.5	223279	0	28735.3	155478	84296	0	0	0	0	0	0	0	28735.3	155478	84296		59439.7	76970.5	223279								0.299248	1.61914	0.877855		0.619002	0.801567	2.32522								8.98955e-06
ENSMUSP00000033662	^	^	^	43233	Pyruvate dehydrogenase E1 alpha 1	PDHA1	735136	2.2873e+06	1.09354e+06	1.22273e+06	1.21462e+06	1.32087e+06	1.03346e+06	837742	0	0	0	0	0	0	1.21462e+06	1.32087e+06	1.03346e+06	837742	735136	2.2873e+06	1.09354e+06	1.22273e+06							28.0947	30.5524	23.9044	19.3774	17.0041	52.9063	25.2941	28.2822							0.000843977
ENSMUSP00000011058	^	^	^	54000	Pyruvate dehydrogenase complex, component X	PDHX	91734.9	130390	63527.2	85706.5	0	207011	74273.8	88518.7	0	0	0	0	0	0		207011	74273.8	88518.7	91734.9	130390	63527.2	85706.5								3.83354	1.37544	1.63923	1.69879	2.41464	1.17643	1.58716
ENSMUSP00000006669	^	^	^	48996	Pyruvate dehydrogenase kinase, isoenzyme 1	PDK1	109040	98637.3	44590.4	105008	410654	175057	54736.7	0	0	0	0	0	0	0	410654	175057	54736.7		109040	98637.3	44590.4	105008							8.38138	3.57288	1.11717		2.22548	2.01317	0.910082	2.14319							0.000251781
ENSMUSP00000036604	^	^	^	47924	Pyruvate dehydrogenase kinase, isoenzyme 3	PDK3	382717	92370.7	0	143813	29755.7	42811.7	42675.9	245182	0	0	0	0	0	0	29755.7	42811.7	42675.9	245182	382717	92370.7		143813							0.620894	0.893325	0.890492	5.11605	7.98592	1.92744		3.00085							1.8652e-05
ENSMUSP00000029941 (+5)	ENSMUSP00000029941&ENSMUSP00000142460&ENSMUSP00000142737&ENSMUSP00000142899&ENSMUSP00000143343&ENSMUSP00000143762	^	^	63300	PDZ and LIM domain 5	PDLIM5	39894.2	153750	0	23899.8	69948.3	34533.5	47550.5	25000.7	0	0	0	0	0	0	69948.3	34533.5	47550.5	25000.7	39894.2	153750		23899.8							1.10503	0.545553	0.751192	0.394955	0.630239	2.4289		0.377564							3.31956e-05
ENSMUSP00000023361 (+1)	ENSMUSP00000023361&ENSMUSP00000111471	^	^	87481	Pyridoxal-dependent decarboxylase domain containing 1	PDXDC1	0	68500.9	44693	0	59993.8	125838	52294.5	66847.5	0	0	0	0	0	0	59993.8	125838	52294.5	66847.5		68500.9	44693								0.685792	1.43846	0.597781	0.764138		0.783037	0.510888								2.06015e-05
ENSMUSP00000038540	^	^	^	35016	Pyridoxal (pyridoxine, vitamin B6) kinase	PDXK	101392	21934.3	148217	205273	67860	98953.9	0	70297.2	0	0	0	0	0	0	67860	98953.9		70297.2	101392	21934.3	148217	205273							1.93797	2.82596		2.00757	2.8956	0.626407	4.23284	5.86226							5.82176e-05
ENSMUSP00000030563 (+1)	ENSMUSP00000030563&ENSMUSP00000112638	^	^	29229	Penta-EF hand domain containing 1	PEF1	0	23177.5	0	0	58631.2	15456.4	19450.5	0	0	0	0	0	0	0	58631.2	15456.4	19450.5			23177.5									2.00592	0.528802	0.66545			0.792963									6.02589e-05
ENSMUSP00000021282	^	^	^	144630	Phosphoribosylformylglycinamidine synthase (FGAR amidotransferase)	PFAS	87818.1	0	50991.9	0	0	216793	0	102719	0	0	0	0	0	0		216793		102719	87818.1		50991.9									1.49895		0.710218	0.607192		0.352568
ENSMUSP00000059801 (+1)	ENSMUSP00000059801&ENSMUSP00000132803	^	ENSMUSP00000020522,^ENSMUSP00000059801	85270	Phosphofructokinase, muscle	PFKM	68967.3	88504	129197	0	651166	180768	714370	351853	0	0	0	0	0	35815.7	651166	180768	714370	351853	68967.3	88504	129197							35815.7	7.63652	2.11995	8.37774	4.12634	0.80881	1.03793	1.51516							0.420026	0.000229405
ENSMUSP00000039046	^	^	^	51814	Plasma glutamate carboxypeptidase	PGCP	198694	171832	65226.6	87910.7	150291	100252	64855.6	90622.6	0	0	0	0	0	0	150291	100252	64855.6	90622.6	198694	171832	65226.6	87910.7							2.90058	1.93485	1.2517	1.749	3.83475	3.31633	1.25886	1.69666							8.71348e-05
ENSMUSP00000081141	^	^	^	53248	Phosphogluconate dehydrogenase	PGD	143638	113360	70196.4	106339	142094	227915	103139	144487	0	0	0	0	0	0	142094	227915	103139	144487	143638	113360	70196.4	106339							2.66853	4.28025	1.93695	2.71348	2.69753	2.1289	1.31829	1.99704							8.01638e-05
ENSMUSP00000080302 (+1)	ENSMUSP00000080302&ENSMUSP00000136544	^	^	44551	Phosphoglycerate kinase 1	PGK1	948224	993862	1.34567e+06	737778	1.63149e+06	1.14065e+06	932421	1.73148e+06	0	0	0	0	14570.7	109574	1.63149e+06	1.14065e+06	932421	1.73148e+06	948224	993862	1.34567e+06	737778					14570.7	109574	36.6206	25.6032	20.9293	38.8651	21.284	22.3084	30.2052	16.5603					0.327057	2.45953	0.0011001
ENSMUSP00000034264	^	^	^	27255	6-phosphogluconolactonase	PGLS	137612	0	25404	0	133923	0	32020.7	24100.3	0	0	0	0	0	0	133923		32020.7	24100.3	137612		25404								4.91371		1.17486	0.884252	5.04905		0.932087								0.00014761
ENSMUSP00000070871 (+1)	ENSMUSP00000070871&ENSMUSP00000072390	^	^	59454	Phosphoglucomutase 3	PGM3	0	0	0	0	0	6597.4	32510.5	0	0	0	0	0	0	0		6597.4	32510.5													0.110966	0.546817
ENSMUSP00000036025	^	^	^	62221	Phosphoglucomutase 5	PGM5	0	123145	60565.5	50988	152752	0	136306	54885.8	0	0	0	0	0	0	152752		136306	54885.8		123145	60565.5	50988							2.45499		2.19067	0.88211		1.97915	0.973394	0.819467							7.37492e-05
ENSMUSP00000073061	^	^	^	21695	Progesterone receptor membrane component 1	PGRMC1	420858	291498	119018	240704	256552	364443	42087.6	350829	0	0	0	12727	0	0	256552	364443	42087.6	350829	420858	291498	119018	240704				12727			11.8254	16.7985	1.93997	16.171	19.3988	13.4362	5.48594	11.0949				0.586633			0.00035524
ENSMUSP00000119603	^	^	^	29821	Prohibitin	PHB	2.00188e+06	1.27822e+06	194512	515290	811667	1.14133e+06	1.27898e+06	1.13762e+06	0	0	0	0	0	0	811667	1.14133e+06	1.27898e+06	1.13762e+06	2.00188e+06	1.27822e+06	194512	515290							27.218	38.2726	42.8884	38.1483	67.1298	42.8631	6.52266	17.2794							0.00081764
ENSMUSP00000004375	^	^	^	33297	Prohibitin 2	PHB2	1.14361e+06	2.04879e+06	797285	516796	1.57051e+06	560386	541849	442191	0	0	0	0	0	0	1.57051e+06	560386	541849	442191	1.14361e+06	2.04879e+06	797285	516796							47.1666	16.8299	16.2732	13.2802	34.3456	61.5307	23.9446	15.5208							0.00141691
ENSMUSP00000064755	^	^	ENSMUSP00000064755,^ENSMUSP00000078682	56587	3-phosphoglycerate dehydrogenase	PHGDH	1.10051e+06	1.10587e+06	496116	688844	889668	740696	720155	767957	0	0	0	0	0	0	889668	740696	720155	767957	1.10051e+06	1.10587e+06	496116	688844							15.7221	13.0895	12.7265	13.5713	19.4481	19.5429	8.76731	12.1732							0.0004723
ENSMUSP00000021611	^	^	^	117373	Pitrilysin metallepetidase 1	PITRM1	0	10120.6	0	14744.9	0	67029	0	0	0	0	0	0	0	0		67029				10120.6		14744.9								0.571077				0.0862259		0.125624
ENSMUSP00000102724 (+1)	ENSMUSP00000102724&ENSMUSP00000116530	^	^	87222	Phospholipase A2, activating protein	PLAA	0	0	0	0	0	0	0	0	0	0	0	100766	0	0												100766														1.15529
ENSMUSP00000038409 (+3)	ENSMUSP00000038409&ENSMUSP00000105736&ENSMUSP00000117638&ENSMUSP00000139274	^	^	134529	Phospholipase C, beta 4	PLCB4	0	0	0	16092	0	0	0	0	0	0	0	0	0	0								16092														0.119617
ENSMUSP00000023226_family	^	ENSMUSP00000023226&ENSMUSP00000087037	ENSMUSP00000023226&ENSMUSP00000087037,^ENSMUSP00000138308	517288	Family {Plectin}	PLEC; PLEC	308106	496308	244240	414692	1.04132e+06	316453	626298	603816	0	0	0	0	0	46963.7	1.04132e+06	316453	626298	603816	308106	496308	244240	414692						46963.7	2.01303	0.611753	1.21073	1.16727	0.595618	0.959443	0.472154	0.801666						0.0907883	6.04723e-05
ENSMUSP00000034227	^	^	^	19802	Plasma membrane proteolipid	PLLP	48158.5	39115.4	41683.2	129391	69316.4	121274	11900.5	44381.2	0	0	0	0	0	0	69316.4	121274	11900.5	44381.2	48158.5	39115.4	41683.2	129391							3.50048	6.12434	0.600977	2.24125	2.432	1.97533	2.105	6.53425							0.000105156
ENSMUSP00000019199	^	^	^	83596	Procollagen-lysine, 2-oxoglutarate 5-dioxygenase 1	PLOD1	67357.6	15385.3	0	0	7006.95	41464.4	0	37920.9	0	0	0	0	0	0	7006.95	41464.4		37920.9	67357.6	15385.3									0.0838192	0.49601		0.453621	0.805752	0.184044									2.51797e-06
ENSMUSP00000033800 (+1)	ENSMUSP00000033800&ENSMUSP00000108708	^	^	30078	Proteolipid protein (myelin) 1	PLP1	890231	781611	710215	599015	235430	1.35356e+06	810108	817307	0	0	0	0	0	0	235430	1.35356e+06	810108	817307	890231	781611	710215	599015							7.82733	45.0018	26.9336	27.1729	29.5974	25.9861	23.6124	19.9154							0.000235137
ENSMUSP00000051731 (+1)	ENSMUSP00000051731&ENSMUSP00000104955	^	^	206231	Plexin B2	PLXNB2	46110.8	0	226590	0	0	267815	0	0	0	0	0	0	0	0		267815			46110.8		226590									1.29862			0.223588		1.09872
ENSMUSP00000005651	^	^	^	77045	P450 (cytochrome) oxidoreductase	POR	627504	826525	749643	652802	969950	764642	340576	840297	0	0	0	83153.7	0	0	969950	764642	340576	840297	627504	826525	749643	652802				83153.7			12.5894	9.92461	4.42048	10.9066	8.14464	10.7278	9.72994	8.47299				1.07929			0.000378192
ENSMUSP00000039109 (+1)	ENSMUSP00000039109&ENSMUSP00000137997	^	ENSMUSP00000015100,^ENSMUSP00000039109,^ENSMUSP00000083474	37541	Protein phosphatase 1, catalytic subunit, alpha isoform	PPP1CA	0	0	0	64531.5	458216	0	0	186910	0	0	0	0	0	0	458216			186910				64531.5							12.2058			4.97882				1.71896							0.000366667
ENSMUSP00000015100 (+1)	ENSMUSP00000015100&ENSMUSP00000144047	^	ENSMUSP00000015100,^ENSMUSP00000039109,^ENSMUSP00000083474	37188	Protein phosphatase 1, catalytic subunit, beta isoform	PPP1CB	269140	143731	131270	418242	0	310169	376357	70347.7	0	0	0	0	0	0		310169	376357	70347.7	269140	143731	131270	418242								8.34057	10.1204	1.89168	7.23728	3.86498	3.52991	11.2467
ENSMUSP00000083474 (+1)	ENSMUSP00000083474&ENSMUSP00000099587	^	ENSMUSP00000015100,^ENSMUSP00000039109,^ENSMUSP00000083474	38505	Protein phosphatase 1, catalytic subunit, gamma isoform	PPP1CC	0	278304	229305	83480.6	0	0	0	70347.7	0	0	0	0	0	0				70347.7		278304	229305	83480.6										1.82698		7.22774	5.9552	2.16805
ENSMUSP00000027494	^	^	^	41293	Protein phosphatase 1, regulatory (inhibitor) subunit 7	PPP1R7	8623.16	0	0	69710.2	298803	290134	117249	4511.37	0	0	0	0	0	0	298803	290134	117249	4511.37	8623.16			69710.2							7.23616	7.02623	2.83944	0.109253	0.208829			1.68818							0.000217378
ENSMUSP00000020608	^	^	^	35609	Protein phosphatase 2 (formerly 2A), catalytic subunit, alpha isoform	PPP2CA	140520	22562.4	80241.8	90541.5	115811	69687.5	6778.89	36698.5	0	0	0	0	0	0	115811	69687.5	6778.89	36698.5	140520	22562.4	80241.8	90541.5							3.25229	1.95702	0.19037	1.0306	3.94618	0.633614	2.25341	2.54266							9.77005e-05
ENSMUSP00000007708	^	^	^	65324	Protein phosphatase 2 (formerly 2A), regulatory subunit A (PR 65), alpha isoform	PPP2R1A	118244	19853.9	130991	405627	96148.6	296870	174900	140018	0	0	0	222661	114400	0	96148.6	296870	174900	140018	118244	19853.9	130991	405627				222661	114400		1.47187	4.54458	2.67742	2.14343	1.81012	0.303929	2.00524	6.20946				3.40856	1.75127		4.42157e-05
ENSMUSP00000086640	^	^	^	51693	Protein phosphatase 2 (formerly 2A), regulatory subunit B (PR 52), alpha isoform	PPP2R2A	31252.6	46460.8	0	0	13831.5	7108.14	1698.02	84096.5	0	0	0	0	269189	0	13831.5	7108.14	1698.02	84096.5	31252.6	46460.8							269189		0.26757	0.137507	0.0328482	1.62684	0.60458	0.898783							5.20746		8.03794e-06
ENSMUSP00000025695 (+1)	ENSMUSP00000025695&ENSMUSP00000144268	^	^	57343	Protein phosphatase 2, regulatory subunit B (B56), beta isoform	PPP2R5B	0	0	0	0	19224.2	0	0	0	0	0	0	199359	0	0	19224.2											199359			0.335249											3.47661			1.00711e-05
ENSMUSP00000025961	^	^	^	28128	Peroxiredoxin 3	PRDX3	637821	133009	377665	300504	267833	376179	6347.76	516271	0	0	0	0	0	0	267833	376179	6347.76	516271	637821	133009	377665	300504							9.52195	13.3738	0.225674	18.3543	22.6757	4.7287	13.4267	10.6834							0.000286044
ENSMUSP00000025904	^	^	^	21898	Peroxiredoxin 5	PRDX5	1.90736e+06	1.66742e+06	279525	379013	1.19452e+06	163359	951984	948703	0	0	0	0	0	0	1.19452e+06	163359	951984	948703	1.90736e+06	1.66742e+06	279525	379013							54.5494	7.45998	43.4736	43.3237	87.1019	76.145	12.7649	17.3081							0.00163869
ENSMUSP00000050703 (+1)	ENSMUSP00000050703&ENSMUSP00000071636	^	^	22495	Peroxiredoxin 6	PRDX6	166800	751692	314422	366553	491928	422706	212121	260670	0	0	0	0	5476.95	0	491928	422706	212121	260670	166800	751692	314422	366553					5476.95		21.8683	18.7911	9.42968	11.5879	7.41496	33.416	13.9774	16.2949					0.243474		0.000656935
ENSMUSP00000097444	^	^	^	80753	Prolyl endopeptidase	PREP	0	92857.2	0	0	19571.5	61464.6	9742.76	58054.9	0	0	0	0	0	0	19571.5	61464.6	9742.76	58054.9		92857.2									0.242362	0.761143	0.120649	0.718919		1.14989									7.28068e-06
ENSMUSP00000099573	^	^	^	40709	Protein kinase, cAMP dependent, catalytic, beta	PRKACB	27131.2	11612.8	0	14299.6	0	0	13968.7	131753	0	0	0	0	0	0			13968.7	131753	27131.2	11612.8		14299.6									0.343136	3.23645	0.666466	0.285262		0.351264
ENSMUSP00000035220 (+1)	ENSMUSP00000035220&ENSMUSP00000141869	^	ENSMUSP00000003079,^ENSMUSP00000035220	45590	Protein kinase, cAMP dependent regulatory, type II alpha	PRKAR2A	19861.8	231732	17542.6	0	40671.6	0	4739.86	0	0	0	0	0	0	0	40671.6		4739.86		19861.8	231732	17542.6								0.892117		0.103967		0.435662	5.08297	0.38479								2.67996e-05
ENSMUSP00000003079 (+1)	ENSMUSP00000003079&ENSMUSP00000039797	^	ENSMUSP00000003079,^ENSMUSP00000035220	46168	Protein kinase, cAMP dependent regulatory, type II beta	PRKAR2B	0	0	0	0	18933.3	16938.4	0	0	0	0	0	0	0	0	18933.3	16938.4													0.410096	0.366887													1.23195e-05
ENSMUSP00000018449 (+1)	ENSMUSP00000018449&ENSMUSP00000099568	^	^	273617	Pre-mRNA processing factor 8	PRPF8	152677	0	0	44761.1	0	0	30688.8	0	0	0	0	0	0	0			30688.8		152677			44761.1									0.11216		0.557994			0.16359
ENSMUSP00000066110_family	^	ENSMUSP00000066110&ENSMUSP00000103992	^	147532	Family {Periaxin}	PRX; PRX	1.16133e+07	1.13514e+07	1.20921e+07	8.68561e+06	2.1211e+07	1.4757e+07	9.1346e+06	1.66419e+07	0	0	0	0	0	0	2.1211e+07	1.4757e+07	9.1346e+06	1.66419e+07	1.16133e+07	1.13514e+07	1.20921e+07	8.68561e+06							143.772	100.026	61.916	112.802	78.7172	76.9416	81.9626	58.8727							0.00431899
ENSMUSP00000030207	^	^	^	59698	PC4 and SFRS1 interacting protein 1	PSIP1	0	95161.3	0	110957	179914	0	106692	0	0	0	0	0	0	0	179914		106692			95161.3		110957							3.01373		1.7872			1.59405		1.85863							9.05339e-05
ENSMUSP00000033008	^	^	^	29548	Proteasome (prosome, macropain) subunit, alpha type 1	PSMA1	131592	13469	139727	51231.1	89640.4	0	63746.3	0	0	0	0	0	0	0	89640.4		63746.3		131592	13469	139727	51231.1							3.03372		2.15738		4.4535	0.455834	4.72881	1.73383							9.11345e-05
ENSMUSP00000129767	^	^	^	25928	Proteasome (prosome, macropain) subunit, alpha type 2	PSMA2	0	84033	21291.8	32759.3	18807	185336	28646.8	109839	0	0	0	0	0	0	18807	185336	28646.8	109839		84033	21291.8	32759.3							0.725353	7.1481	1.10486	4.2363		3.24101	0.82119	1.26347							2.179e-05
ENSMUSP00000125548	^	^	^	28406	Proteasome (prosome, macropain) subunit, alpha type 3	PSMA3	164507	0	116688	0	120931	0	58512.8	0	0	0	0	0	0	0	120931		58512.8		164507		116688								4.25724		2.05987		5.79129		4.10788								0.000127889
ENSMUSP00000034848	^	^	^	29472	Proteasome (prosome, macropain) subunit, alpha type 4	PSMA4	104329	191617	61731	47785.2	125275	137943	83734.9	148415	0	0	0	0	0	0	125275	137943	83734.9	148415	104329	191617	61731	47785.2							4.25066	4.68048	2.84117	5.0358	3.53994	6.50165	2.09456	1.62138							0.000127692
ENSMUSP00000030642	^	^	^	22907	Proteasome (prosome, macropain) subunit, beta type 2	PSMB2	106769	24814.5	205569	67603.1	153952	57708.2	93053.6	109396	0	0	0	0	0	0	153952	57708.2	93053.6	109396	106769	24814.5	205569	67603.1							6.72073	2.51924	4.06223	4.77565	4.66098	1.08327	8.97409	2.9512							0.000201894
ENSMUSP00000005923	^	^	^	29117	Proteasome (prosome, macropain) subunit, beta type 4	PSMB4	0	23122.3	16996	15508.9	35744.8	0	23293	49647.1	0	0	0	0	0	150537	35744.8		23293	49647.1		23122.3	16996	15508.9						150537	1.22763		0.799978	1.70509		0.794116	0.583712	0.532641						5.17006	3.68785e-05
ENSMUSP00000021595	^	^	ENSMUSP00000021049,^ENSMUSP00000021595	49186	Protease (prosome, macropain) 26S subunit, ATPase 1	PSMC1	25613.1	484517	607819	11625.2	67572.2	53244.6	4829.54	0	0	0	0	0	0	9047.44	67572.2	53244.6	4829.54		25613.1	484517	607819	11625.2						9047.44	1.37381	1.08252	0.0981893		0.52074	9.8507	12.3576	0.236353						0.183943	4.12699e-05
ENSMUSP00000030769	^	^	^	52868	Proteasome (prosome, macropain) 26S subunit, ATPase 2	PSMC2	144832	66711.7	89436.2	222603	0	249909	97244.8	106159	0	0	0	0	0	0		249909	97244.8	106159	144832	66711.7	89436.2	222603								4.72704	1.83939	2.008	2.7395	1.26185	1.69169	4.21054
ENSMUSP00000002171 (+2)	ENSMUSP00000002171&ENSMUSP00000071054&ENSMUSP00000107068	^	^	50397	Proteasome (prosome, macropain) 26S subunit, ATPase 3	PSMC3	80555.4	42909.2	61386.1	38315.1	28897.1	115118	7432.15	122034	0	0	0	0	0	0	28897.1	115118	7432.15	122034	80555.4	42909.2	61386.1	38315.1							0.573389	2.28422	0.147472	2.42146	1.59842	0.851423	1.21805	0.760265							1.72249e-05
ENSMUSP00000032824	^	^	^	47409	Proteasome (prosome, macropain) 26S subunit, ATPase, 4	PSMC4	44409.1	22103.5	5667.97	0	7340.09	25922.9	5752.51	0	0	0	0	0	0	0	7340.09	25922.9	5752.51		44409.1	22103.5	5667.97								0.154825	0.546793	0.121338		0.936723	0.466229	0.119555								4.65101e-06
ENSMUSP00000021049 (+1)	ENSMUSP00000021049&ENSMUSP00000138057	^	ENSMUSP00000021049,^ENSMUSP00000021595	45627	Protease (prosome, macropain) 26S subunit, ATPase 5	PSMC5	121789	249676	0	0	21334	27647.6	15254.6	0	0	0	0	0	137776	107163	21334	27647.6	15254.6		121789	249676							137776	107163	0.467573	0.605949	0.334334		2.66924	5.47212							3.01962	2.34867	1.40461e-05
ENSMUSP00000022380	^	^	^	44174	Proteasome (prosome, macropain) 26S subunit, ATPase, 6	PSMC6	55083.7	144412	85951.7	0	134415	107501	57473.7	23527.7	0	0	0	0	184106	0	134415	107501	57473.7	23527.7	55083.7	144412	85951.7						184106		3.04285	2.43359	1.30108	0.532614	1.24697	3.26917	1.94575						4.16774		9.14085e-05
ENSMUSP00000017572 (+1)	ENSMUSP00000017572&ENSMUSP00000133571	^	^	47438	Proteasome (prosome, macropain) 26S subunit, non-ATPase, 11	PSMD11	114196	263307	142551	71151.7	424552	384216	166373	32004.3	0	0	0	0	85274.8	3988.93	424552	384216	166373	32004.3	114196	263307	142551	71151.7					85274.8	3988.93	8.94962	8.09934	3.50717	0.674655	2.40726	5.55056	3.00501	1.49989					1.79761	0.0840872	0.000268851
ENSMUSP00000026560 (+1)	ENSMUSP00000026560&ENSMUSP00000130580	^	^	42810	Proteasome (prosome, macropain) 26S subunit, non-ATPase, 13	PSMD13	131543	138732	0	0	131710	44751.1	0	0	0	0	0	0	0	0	131710	44751.1			131543	138732									3.07661	1.04534			3.07271	3.24065									9.24227e-05
ENSMUSP00000007212	^	^	^	100204	Proteasome (prosome, macropain) 26S subunit, non-ATPase, 2	PSMD2	41377.8	32148.8	30151.2	296081	67547.9	215366	80488.1	202617	0	0	0	0	12590.2	188512	67547.9	215366	80488.1	202617	41377.8	32148.8	30151.2	296081					12590.2	188512	0.674104	2.14927	0.803242	2.02205	0.412936	0.320834	0.300898	2.95478					0.125645	1.88128	2.02504e-05
ENSMUSP00000017365	^	^	^	60719	Proteasome (prosome, macropain) 26S subunit, non-ATPase, 3	PSMD3	287892	147406	0	119711	802612	25351.1	62785	266391	0	0	0	69865.5	0	0	802612	25351.1	62785	266391	287892	147406		119711				69865.5			13.2185	0.417514	1.03403	4.38728	4.74139	2.42767		1.97156				1.15064			0.000397089
ENSMUSP00000022256	^	^	^	45537	Proteasome (prosome, macropain) 26S subunit, non-ATPase, 6	PSMD6	16011	120888	0	16183.9	152219	158127	18541	62680.2	0	0	0	0	0	0	152219	158127	18541	62680.2	16011	120888		16183.9							3.34276	3.47249	0.407163	1.37647	0.351604	2.65473		0.355402							0.000100418
ENSMUSP00000126192_family	^	ENSMUSP00000126192&ENSMUSP00000030076	^	59323	Family {Polypyrimidine tract binding protein 1}	PTBP1; ROD1	168525	1.18771e+06	289704	179046	986723	861775	568618	380223	0	0	0	0	0	0	986723	861775	568618	380223	168525	1.18771e+06	289704	179046							16.6331	14.5268	9.58512	6.40937	2.8408	20.0211	4.88351	3.01815							0.000499665
ENSMUSP00000015234 (+2)	ENSMUSP00000015234&ENSMUSP00000109889&ENSMUSP00000109897	^	^	21067	Prostaglandin D2 synthase (brain)	PTGDS	50640.2	41034.5	0	0	0	0	47930.7	22274.4	0	0	0	0	0	0			47930.7	22274.4	50640.2	41034.5											2.27515	1.05731	2.40377	1.94781
ENSMUSP00000028162	^	^	^	43325	Prostaglandin E synthase 2	PTGES2	30951.4	24492.8	31891.2	12420.5	86627.3	19665.9	0	12854.8	0	0	0	0	0	0	86627.3	19665.9		12854.8	30951.4	24492.8	31891.2	12420.5							1.99948	0.453915		0.296706	0.714401	0.565327	0.736092	0.286682							6.00652e-05
ENSMUSP00000044955	^	^	^	43132	Protein tyrosine phosphatase-like A domain containing 1	PTPLAD1	70911.4	66357.6	214299	89063	169809	198951	41510.1	41078.3	0	0	0	0	0	0	169809	198951	41510.1	41078.3	70911.4	66357.6	214299	89063							3.93697	4.61261	0.962396	0.952386	1.64406	1.53848	4.96844	2.06489							0.000118268
ENSMUSP00000058321	^	^	^	43955	Polymerase I and transcript release factor	PTRF	114085	254844	66485.6	26519.1	0	85259.5	57262.9	43325.8	0	0	0	0	0	0		85259.5	57262.9	43325.8	114085	254844	66485.6	26519.1								1.9397	1.30276	0.985686	2.59549	5.79785	1.51258	0.603324
ENSMUSP00000103656 (+1)	ENSMUSP00000103656&ENSMUSP00000103657	^	^	19528	Peptidyl-tRNA hydrolase 2	PTRH2	0	18566.5	0	0	0	160063	25343.7	25653.8	0	0	0	0	0	0		160063	25343.7	25653.8		18566.5										8.19657	1.29781	1.31369		0.950762
ENSMUSP00000002599 (+1)	ENSMUSP00000002599&ENSMUSP00000098096	^	^	58546	Poly-U binding splicing factor 60	PUF60	16178.2	0	18591.9	0	45499.7	0	20069.2	17721	0	0	0	0	0	0	45499.7		20069.2	17721	16178.2		18591.9								0.777161		0.342793	0.302686	0.276333		0.317561								2.33463e-05
ENSMUSP00000059404	^	^	^	34885	Purine rich element binding protein A	PURA	678149	356643	165246	317109	400322	131059	174193	49470.1	0	0	0	0	0	0	400322	131059	174193	49470.1	678149	356643	165246	317109							11.4755	3.7569	4.99336	1.41809	19.4396	10.2234	4.73688	9.09011							0.000344729
ENSMUSP00000026133 (+2)	ENSMUSP00000026133&ENSMUSP00000027802&ENSMUSP00000131199	^	^	32374	Pyrroline-5-carboxylate reductase 1	PYCR1	33321	143151	72868.9	115726	0	233727	141818	243715	0	0	0	0	0	0		233727	141818	243715	33321	143151	72868.9	115726								7.21958	4.38062	7.5281	1.02925	4.42178	2.25085	3.57465
ENSMUSP00000006838 (+1)	ENSMUSP00000006838&ENSMUSP00000122918	^	^	87678	Glutaminyl-tRNA synthetase	QARS	0	27209.6	0	0	0	0	0	115325	0	0	0	0	0	0				115325		27209.6												1.31532		0.310335
ENSMUSP00000095285	^	^	^	23036	RAB18, member RAS oncogene family	RAB18	0	128123	0	205239	5559.24	48927.2	0	157098	0	0	0	48172	0	0	5559.24	48927.2		157098		128123		205239				48172			0.241328	2.12394		6.81969		5.56187		8.90949				2.09116			7.24962e-06
ENSMUSP00000138477	^	^	ENSMUSP00000003121,^ENSMUSP00000020358,^ENSMUSP00000021001,^ENSMUSP00000025804,^ENSMUSP00000028238,^ENSMUSP00000031492,^ENSMUSP00000032946,^ENSMUSP00000034301,^ENSMUSP00000041857,^ENSMUSP00000057664,^ENSMUSP00000063054,^ENSMUSP00000090727,^ENSMUSP00000138477	11433	RAB4B, member RAS oncogene family	RAB4B	0	0	0	0	0	0	0	0	0	0	0	0	0	0
ENSMUSP00000092658 (+4)	ENSMUSP00000092658&ENSMUSP00000109226&ENSMUSP00000109227&ENSMUSP00000109228&ENSMUSP00000109230	^	^	23491	RAB7, member RAS oncogene family	RAB7	578284	476644	377194	346771	1.18832e+06	991335	215124	860772	0	0	0	0	0	0	1.18832e+06	991335	215124	860772	578284	476644	377194	346771							50.5864	42.2006	9.15772	36.6426	24.6173	20.2905	16.057	14.7618							0.00151964
ENSMUSP00000079380 (+1)	ENSMUSP00000079380&ENSMUSP00000098058	^	^	21451	RAS-related C3 botulinum substrate 1	RAC1	707090	684363	133518	207619	582111	527779	211064	929363	0	0	0	0	251159	0	582111	527779	211064	929363	707090	684363	133518	207619					251159		27.1368	24.6039	9.83933	43.3249	32.963	31.9035	6.22431	9.67875					11.7085		0.000815201
ENSMUSP00000022927	^	^	^	72084	RAD21 homolog	RAD21	0	0	0	34973.4	65548	102764	0	30085.1	0	0	0	0	0	0	65548	102764		30085.1				34973.4							0.909328	1.42561		0.417362				0.485175							2.73167e-05
ENSMUSP00000029120 (+6)	ENSMUSP00000029120&ENSMUSP00000058105&ENSMUSP00000105323&ENSMUSP00000112090&ENSMUSP00000114185&ENSMUSP00000119108&ENSMUSP00000119126	^	^	33189	HnRNP-associated with lethal yellow	RALY	79161.9	0	107285	192751	126448	54399.1	0	173090	0	0	0	0	0	0	126448	54399.1		173090	79161.9		107285	192751							3.80994	1.63907		5.21528	2.38519		3.23254	5.80766							0.000114452
ENSMUSP00000031383 (+1)	ENSMUSP00000031383&ENSMUSP00000106975	^	^	24424	RAN, member RAS oncogene family	RAN	366946	112930	37011.3	935207	338197	216129	169449	276971	0	0	0	0	0	0	338197	216129	169449	276971	366946	112930	37011.3	935207							13.8469	8.84905	6.93779	11.3401	15.024	4.62372	1.51537	38.2905							0.000415968
ENSMUSP00000066238 (+2)	ENSMUSP00000066238&ENSMUSP00000088174&ENSMUSP00000142419	^	^	20826	RAS related protein 1b	RAP1B	403527	411790	82891	377996	811949	292397	293573	477345	0	0	0	0	0	0	811949	292397	293573	477345	403527	411790	82891	377996							38.9873	14.04	14.0965	22.9206	19.3761	19.7729	3.98017	18.1502							0.0011712
ENSMUSP00000018992	^	^	^	75675	Arginyl-tRNA synthetase	RARS	0	509904	93953.4	98871.6	199758	89447.3	87074.7	72446.9	0	0	0	0	0	0	199758	89447.3	87074.7	72446.9		509904	93953.4	98871.6							2.63968	1.18199	1.15064	0.957343		6.73807	1.24154	1.30653							7.92972e-05
ENSMUSP00000029149 (+2)	ENSMUSP00000029149&ENSMUSP00000105216&ENSMUSP00000119298	^	^	58685	RNA binding motif protein 39	RBM39	186155	88294.8	0	11297.9	204247	108735	40474.9	43512.3	0	0	0	0	0	0	204247	108735	40474.9	43512.3	186155	88294.8		11297.9							3.48039	1.85285	0.689698	0.741455	3.1721	1.50455		0.192518							0.000104553
ENSMUSP00000048153 (+5)	ENSMUSP00000048153&ENSMUSP00000096070&ENSMUSP00000110374&ENSMUSP00000110378&ENSMUSP00000118121&ENSMUSP00000125720	^	^	42163	RNA binding motif protein, X linked-like-1	RBMXL1	157274	543265	178559	143142	490568	707184	186911	300930	0	0	0	0	0	0	490568	707184	186911	300930	157274	543265	178559	143142							11.635	16.7726	4.43306	7.1373	3.73014	12.8849	4.23497	3.39496							0.000349522
ENSMUSP00000038144 (+1)	ENSMUSP00000038144&ENSMUSP00000071163	^	^	55984	Regulator of chromosome condensation 2	RCC2	0	290501	0	140386	0	103954	0	8664.91	0	0	0	0	0	0		103954		8664.91		290501		140386								1.85686		0.154775		5.18899		2.50761
ENSMUSP00000006027	^	^	^	21448	Receptor accessory protein 5	REEP5	0	99062.4	158868	0	0	0	0	108819	0	0	0	0	0	0				108819		99062.4	158868											5.07362		4.61873	7.40711
REV_ENSMUSP00000015107 (+2)	REV_ENSMUSP00000015107&REV_ENSMUSP00000102552&REV_ENSMUSP00000102554	^	^	82262	REVERSED.	REV_ENSMUSP00000015107 (+2)	2]	67139.2	0	0	0	0	0	0	0	0	0	0	0	0						67139.2														0.816164
REV_ENSMUSP00000023226 (+12)	REV_ENSMUSP00000023226&REV_ENSMUSP00000057158&REV_ENSMUSP00000071765&REV_ENSMUSP00000072478&REV_ENSMUSP00000073124&REV_ENSMUSP00000074383&REV_ENSMUSP00000075772&REV_ENSMUSP00000079668&REV_ENSMUSP00000087037&REV_ENSMUSP00000126068&REV_ENSMUSP00000126526&REV_ENSMUSP00000127261&REV_ENSMUSP00000129543	^	^	517288	REVERSED.	REV_ENSMUSP00000023226 (+12)	2]	512519	0	0	0	0	0	0	0	0	0	82744.4	0	0						512519						82744.4								0.990782						0.159958
REV_ENSMUSP00000025253 (+1)	REV_ENSMUSP00000025253&REV_ENSMUSP00000133550	^	^	229204	REVERSED.	REV_ENSMUSP00000025253 (+1)	2]	0	0	0	0	0	0	150144	0	0	0	0	0	0				150144														0.655066
REV_ENSMUSP00000033560 (+1)	REV_ENSMUSP00000033560&REV_ENSMUSP00000109457	^	^	91986	REVERSED.	REV_ENSMUSP00000033560 (+1)	2]	0	0	0	0	327913	0	0	0	0	0	0	0	0		327913														3.56481
REV_ENSMUSP00000034831	^	^	^	43178	REVERSED.	REV_ENSMUSP00000034831	202861	0	0	0	0	0	0	0	0	0	0	0	0	0					202861														4.69824
REV_ENSMUSP00000063590 (+1)	REV_ENSMUSP00000063590&REV_ENSMUSP00000129546	^	^	106718	REVERSED.	REV_ENSMUSP00000063590 (+1)	2]	0	0	0	0	0	0	47877.3	0	0	0	0	0	0				47877.3														0.448634
REV_ENSMUSP00000084454	^	^	^	339094	REVERSED.	REV_ENSMUSP00000084454	0	7636.08	0	0	0	53203.5	0	0	0	0	0	0	18710.5	0		53203.5				7636.08							18710.5			0.156899				0.0225191							0.0551778
REV_ENSMUSP00000092648 (+1)	REV_ENSMUSP00000092648&REV_ENSMUSP00000114030	^	^	50710	REVERSED.	REV_ENSMUSP00000092648 (+1)	2]	0	0	0	0	0	0	0	0	0	0	0	0	0
ENSMUSP00000007959	^	^	ENSMUSP00000002303,^ENSMUSP00000007959,^ENSMUSP00000067013	21783	Ras homolog gene family, member A	RHOA	0	438038	267306	285876	407946	481993	164056	359835	0	0	0	0	0	0	407946	481993	164056	359835		438038	267306	285876							18.7277	22.127	7.53139	16.5191		20.1091	12.2713	13.1238							0.00056259
ENSMUSP00000067013	^	^	ENSMUSP00000002303,^ENSMUSP00000007959,^ENSMUSP00000067013	22124	Ras homolog gene family, member B	RHOB	32514.5	44852.6	0	0	0	41911.7	27597.9	0	0	0	0	0	0	0		41911.7	27597.9		32514.5	44852.6										1.8944	1.24742		1.46965	2.02733
ENSMUSP00000002303 (+2)	ENSMUSP00000002303&ENSMUSP00000102399&ENSMUSP00000142697	^	ENSMUSP00000002303,^ENSMUSP00000007959,^ENSMUSP00000067013	22007	Ras homolog gene family, member C	RHOC	375000	209899	319154	92172.2	191094	157413	176641	157391	0	0	0	0	0	0	191094	157413	176641	157391	375000	209899	319154	92172.2							8.68333	7.15286	8.02657	7.15185	17.04	9.53783	14.5024	4.18831							0.000260851
ENSMUSP00000017831 (+3)	ENSMUSP00000017831&ENSMUSP00000057669&ENSMUSP00000076664&ENSMUSP00000090533	^	^	76033	Ras homolog gene family, member T1	RHOT1	140437	318927	136029	135648	241953	39849.4	41148.6	95785.7	0	0	0	0	0	0	241953	39849.4	41148.6	95785.7	140437	318927	136029	135648							3.18221	0.524106	0.541194	1.25979	1.84706	4.19458	1.78908	1.78406							9.55951e-05
ENSMUSP00000054545 (+1)	ENSMUSP00000054545&ENSMUSP00000137143	^	^	36409	Retinaldehyde binding protein 1	RLBP1	93483	26179.9	91609.4	61877.3	0	90108.4	13855.4	81220.2	0	0	0	0	0	0		90108.4	13855.4	81220.2	93483	26179.9	91609.4	61877.3								2.47489	0.380547	2.23077	2.56758	0.719051	2.51612	1.69951
ENSMUSP00000020904	^	^	^	160617	Rho-associated coiled-coil containing protein kinase 2	ROCK2	932994	0	0	0	0	0	0	0	0	0	0	0	89836.1	0					932994								89836.1						5.80881								0.559318
ENSMUSP00000008826 (+3)	ENSMUSP00000008826&ENSMUSP00000082055&ENSMUSP00000115919&ENSMUSP00000125806	^	^	24605	Ribosomal protein L10	RPL10	0	265412	201753	112254	90987.9	0	73223.6	284152	0	0	0	0	0	0	90987.9		73223.6	284152		265412	201753	112254							3.69794		2.97596	11.5485		10.7869	8.19966	4.56225							0.000111088
ENSMUSP00000048469	^	^	^	24832	Ribosomal protein L10A	RPL10A	678992	469266	517015	666527	251961	1.33015e+06	287628	685578	0	0	0	0	0	0	251961	1.33015e+06	287628	685578	678992	469266	517015	666527							10.1466	53.566	11.5829	27.6087	27.3434	18.8976	20.8205	26.8415							0.000304809
ENSMUSP00000117461	^	^	^	17806	Ribosomal protein L12	RPL12	922444	1.15611e+06	559483	702350	1.00136e+06	901026	604429	928730	0	0	0	0	0	0	1.00136e+06	901026	604429	928730	922444	1.15611e+06	559483	702350							56.237	50.6024	33.9453	52.1582	51.8052	64.9282	31.4211	39.4446							0.00168939
ENSMUSP00000000756	^	^	^	24306	Ribosomal protein L13	RPL13	398388	288594	285092	121504	339759	368705	287631	202719	0	0	0	0	0	0	339759	368705	287631	202719	398388	288594	285092	121504							13.9784	15.1693	11.8337	8.34027	16.3905	11.8734	11.7293	4.99895							0.000419918
ENSMUSP00000071763_family	^	ENSMUSP00000071763&ENSMUSP00000115722	^	23354	Family {Ribosomal protein 13A, pseudogene 1}	RPL13A-PS1; RPL13A	274330	345245	83488.2	284178	160360	301452	201072	525846	0	0	0	0	0	0	160360	301452	201072	525846	274330	345245	83488.2	284178							6.86649	12.9079	8.60974	22.5163	11.7466	14.7831	3.5749	12.1683							0.000206273
ENSMUSP00000131489	^	^	^	23565	Ribosomal protein L14	RPL14	434095	313862	275273	259903	453504	380745	221598	319628	0	0	0	0	0	0	453504	380745	221598	319628	434095	313862	275273	259903							19.2448	16.1572	9.40369	13.5637	18.4212	13.319	11.6814	11.0292							0.000578123
ENSMUSP00000078654	^	^	^	21398	Ribosomal protein L17	RPL17	0	252040	85442.2	0	281964	831606	227978	197214	0	0	0	0	0	0	281964	831606	227978	197214		252040	85442.2								13.1771	38.8637	10.6542	9.21646		11.7787	3.993								0.000395847
ENSMUSP00000072320 (+1)	ENSMUSP00000072320&ENSMUSP00000103365	^	^	21646	Ribosomal protein L18	RPL18	921842	1.06437e+06	420463	541842	461651	587233	342106	681316	0	0	0	0	0	0	461651	587233	342106	681316	921842	1.06437e+06	420463	541842							21.3273	27.1289	15.8046	31.4754	42.5872	49.1718	19.4245	25.032							0.000640683
ENSMUSP00000058368	^	^	^	20733	Ribosomal protein L18A	RPL18A	106252	136074	0	0	128142	58176.3	69673.6	47348.2	0	0	0	0	0	0	128142	58176.3	69673.6	47348.2	106252	136074									6.18058	2.80598	3.36052	2.28371	5.1248	6.56315									0.000185668
ENSMUSP00000041652 (+2)	ENSMUSP00000041652&ENSMUSP00000106211&ENSMUSP00000106213	^	^	18580	Ribosomal protein L21	RPL21	59126.4	755837	71053.4	88338.2	109576	1.07539e+06	0	13498.4	0	0	0	0	0	0	109576	1.07539e+06		13498.4	59126.4	755837	71053.4	88338.2							5.89752	57.8789		0.726502	3.18226	40.6801	3.82419	4.75448							0.000177164
ENSMUSP00000099480 (+2)	ENSMUSP00000099480&ENSMUSP00000118787&ENSMUSP00000140276	^	^	14760	Ribosomal protein L22	RPL22	458198	519858	208983	228593	641600	476610	224189	908128	0	0	0	0	0	0	641600	476610	224189	908128	458198	519858	208983	228593							43.4689	32.2907	15.189	61.5263	31.0432	35.2207	14.1587	15.4873							0.00130582
ENSMUSP00000099435	^	^	^	14866	Ribosomal protein L23	RPL23	17865.2	28559.8	1.30674e+06	382497	338381	235960	177176	107220	0	0	0	0	0	0	338381	235960	177176	107220	17865.2	28559.8	1.30674e+06	382497							22.7621	15.8725	11.9182	7.21241	1.20175	1.92115	87.9009	25.7297							0.000683783
ENSMUSP00000099541 (+1)	ENSMUSP00000099541&ENSMUSP00000100528	^	^	17696	Ribosomal protein L23A	RPL23A	321861	654651	0	88847.6	261317	0	53861.1	352055	0	0	0	0	0	0	261317		53861.1	352055	321861	654651		88847.6							14.767		3.04369	19.8946	18.1883	36.9943		5.02077							0.000443608
ENSMUSP00000023269	^	^	^	17780	Ribosomal protein L24	RPL24	309517	185834	184450	221337	380745	697653	69647	376643	0	0	0	0	0	0	380745	697653	69647	376643	309517	185834	184450	221337							21.4143	39.2381	3.91716	21.1835	17.4082	10.4519	10.374	12.4487							0.000643294
ENSMUSP00000090305 (+2)	ENSMUSP00000090305&ENSMUSP00000095287&ENSMUSP00000102870	^	^	15799	Ribosomal protein L27	RPL27	202762	324967	175335	337037	423703	487937	387952	567318	0	0	0	0	0	0	423703	487937	387952	567318	202762	324967	175335	337037							26.8183	30.884	24.5555	35.9085	12.8338	20.5688	11.0978	21.3328							0.000805635
ENSMUSP00000123410	^	^	^	16606	Ribosomal protein L27A	RPL27A	467887	222141	249596	222459	99168.8	482162	289457	301879	0	0	0	0	0	0	99168.8	482162	289457	301879	467887	222141	249596	222459							5.97187	29.0354	17.4309	18.1789	28.1758	13.3771	15.0305	13.3963							0.000179398
ENSMUSP00000080354	^	^	^	46111	Ribosomal protein L3	RPL3	19922.8	448107	271873	492046	518219	370908	162054	199840	0	0	0	0	0	0	518219	370908	162054	199840	19922.8	448107	271873	492046							11.2385	8.04381	3.51442	4.33389	0.432061	9.718	5.89605	10.6709							0.00033761
ENSMUSP00000009039 (+1)	ENSMUSP00000009039&ENSMUSP00000106014	^	^	12785	Ribosomal protein L30	RPL30	243224	170414	246506	148532	436717	407879	291599	117181	0	0	0	0	0	0	436717	407879	291599	117181	243224	170414	246506	148532							34.1585	31.9029	22.8079	9.16553	19.0242	13.3292	19.2809	11.6177							0.00102614
ENSMUSP00000080523 (+1)	ENSMUSP00000080523&ENSMUSP00000145350	^	^	15861	Ribosomal protein L32	RPL32	0	33296.1	0	17185.2	84900.5	209320	51334.3	0	0	0	0	0	0	0	84900.5	209320	51334.3			33296.1		17185.2							5.35279	13.1971	3.23651			2.09924		1.08349							0.0001608
ENSMUSP00000079672 (+1)	ENSMUSP00000079672&ENSMUSP00000099843	^	^	14554	Ribosomal protein L35	RPL35	0	663462	0	433568	223493	0	0	0	0	0	0	0	0	0	223493					663462		433568							15.3561					45.5862		29.7903							0.000461305
ENSMUSP00000079340 (+1)	ENSMUSP00000079340&ENSMUSP00000082867	^	^	12255	Ribosomal protein L36	RPL36	0	0	235381	0	222621	73462.7	0	87196.4	0	0	0	0	0	0	222621	73462.7		87196.4			235381								18.1657	5.99451		7.11517			19.2069								0.000545707
ENSMUSP00000080741 (+3)	ENSMUSP00000080741&ENSMUSP00000102209&ENSMUSP00000102211&ENSMUSP00000102213	^	^	8205	Ribosomal protein L38	RPL38	253575	440066	101803	206582	670722	226994	113713	189799	0	0	0	0	0	0	670722	226994	113713	189799	253575	440066	101803	206582							81.7455	27.6654	13.8589	23.1321	30.9049	53.6338	12.4074	25.1776							0.00245567
ENSMUSP00000034966	^	^	^	47155	Ribosomal protein L4	RPL4	24685.6	639634	531107	267380	766921	93706.4	290912	115251	0	0	0	0	0	0	766921	93706.4	290912	115251	24685.6	639634	531107	267380							16.2638	1.9872	6.16927	2.44409	0.523499	13.5645	11.263	5.67024							0.000488573
ENSMUSP00000080854	^	^	^	34402	Ribosomal protein L5	RPL5	282873	205827	282606	118594	649764	709828	175506	316510	0	0	0	0	0	0	649764	709828	175506	316510	282873	205827	282606	118594							18.8874	20.6333	5.10162	9.20032	8.22257	5.98301	8.2148	3.4473							0.000567386
ENSMUSP00000031617	^	^	^	33511	Ribosomal protein L6	RPL6	527127	104199	175350	70721.2	349784	578537	240163	364472	0	0	0	0	0	0	349784	578537	240163	364472	527127	104199	175350	70721.2							10.4379	17.2641	7.16668	10.8762	15.73	3.10939	5.23261	2.11039							0.000313559
ENSMUSP00000071616	^	^	^	31421	Ribosomal protein L7	RPL7	488272	394439	337831	363912	159995	284483	155393	266608	0	0	0	0	0	0	159995	284483	155393	266608	488272	394439	337831	363912							5.09199	9.05391	4.94551	8.48503	15.5397	12.5534	10.7517	11.5818							0.000152966
ENSMUSP00000087632 (+1)	ENSMUSP00000087632&ENSMUSP00000099962	^	^	30432	Ribosomal protein L7A, pseudogene 3	RPL7A-PS3	1.07085e+06	888986	590019	888481	1.59826e+06	1.22538e+06	636684	1.34306e+06	0	0	0	0	0	0	1.59826e+06	1.22538e+06	636684	1.34306e+06	1.07085e+06	888986	590019	888481							52.5191	40.266	20.9215	44.1332	35.1884	29.2122	19.3881	29.1956							0.0015777
ENSMUSP00000109399 (+3)	ENSMUSP00000109399&ENSMUSP00000113704&ENSMUSP00000127859&ENSMUSP00000142883	^	^	21882	Ribosomal protein L9	RPL9	125422	291972	55341.4	79623.4	142830	226037	75410.5	253297	0	0	0	0	0	0	142830	226037	75410.5	253297	125422	291972	55341.4	79623.4							6.52727	10.3298	3.44623	11.5756	5.73174	13.343	2.52908	3.63876							0.000196082
ENSMUSP00000083705	^	^	^	34217	Ribosomal protein, large, P0	RPLP0	1.11839e+06	476655	862677	541459	685019	1.75031e+06	806476	812322	0	0	0	0	0	0	685019	1.75031e+06	806476	812322	1.11839e+06	476655	862677	541459							20.0198	51.1531	23.5695	23.7403	32.6852	13.9304	25.212	15.8243							0.000601406
ENSMUSP00000081474 (+2)	ENSMUSP00000081474&ENSMUSP00000101625&ENSMUSP00000101626	^	^	11652	Ribosomal protein, large P2	RPLP2	243821	696138	243217	137098	119132	97655.1	21410.9	58476.7	0	0	0	0	0	0	119132	97655.1	21410.9	58476.7	243821	696138	243217	137098							10.2242	8.38098	1.83753	5.01859	20.9253	59.744	20.8734	11.766							0.000307139
ENSMUSP00000032143	^	^	^	68529	Ribophorin I	RPN1	718100	748989	515793	527136	685296	2.15015e+06	739823	1.15032e+06	0	0	0	0	0	0	685296	2.15015e+06	739823	1.15032e+06	718100	748989	515793	527136							10.0001	31.3758	10.7958	16.7859	10.4788	10.9295	7.52664	7.69216							0.000300407
ENSMUSP00000029171 (+1)	ENSMUSP00000029171&ENSMUSP00000112081	^	^	67503	Ribophorin II	RPN2	334372	470238	230570	428717	1.04936e+06	217732	347028	185992	0	0	0	0	0	0	1.04936e+06	217732	347028	185992	334372	470238	230570	428717							15.5454	3.22552	5.14092	2.75531	4.95344	6.96617	3.4157	6.35108							0.000466993
ENSMUSP00000029180 (+3)	ENSMUSP00000029180&ENSMUSP00000099412&ENSMUSP00000105144&ENSMUSP00000118434	^	^	36885	Regulation of nuclear pre-mRNA domain containing 1B	RPRD1B	38191.8	151079	0	0	0	0	71804.6	5892.39	0	0	0	0	0	0			71804.6	5892.39	38191.8	151079											1.94672	0.15975	1.03543	4.09595
ENSMUSP00000110531 (+2)	ENSMUSP00000110531&ENSMUSP00000110532&ENSMUSP00000136042	^	^	18917	Ribosomal protein S10	RPS10	53500.7	0	17529	25559.2	19551.4	8676.03	5204.93	9969.05	0	0	0	0	0	0	19551.4	8676.03	5204.93	9969.05	53500.7		17529	25559.2							1.03354	0.458637	0.275146	0.526989	2.82818		0.926627	1.35113							3.10479e-05
ENSMUSP00000003521	^	^	^	18432	Ribosomal protein S11	RPS11	199202	0	154545	0	0	0	0	0	0	0	0	0	0	0					199202		154545												10.8074		8.38458
ENSMUSP00000073581 (+1)	ENSMUSP00000073581&ENSMUSP00000083973	^	^	14516	Ribosomal protein S12	RPS12	0	0	0	0	255094	349098	0	0	0	0	0	0	0	0	255094	349098													17.5733	24.0492													0.00052791
ENSMUSP00000126294 (+1)	ENSMUSP00000126294&ENSMUSP00000146136	^	^	17223	Ribosomal protein S13	RPS13	334959	644033	169604	460272	486239	461667	112181	0	0	0	0	0	0	1903.66	486239	461667	112181		334959	644033	169604	460272						1903.66	28.232	26.8052	6.51344		19.4484	37.3938	9.84752	26.7243						0.11053	0.000848102
ENSMUSP00000102198 (+5)	ENSMUSP00000102198&ENSMUSP00000102200&ENSMUSP00000114544&ENSMUSP00000116061&ENSMUSP00000119975&ENSMUSP00000127791	^	^	14841	Ribosomal protein S15A	RPS15A	369322	775100	124683	171574	969330	517071	474277	600540	0	0	0	0	0	0	969330	517071	474277	600540	369322	775100	124683	171574							65.3144	34.8407	31.9572	40.465	24.8853	52.2269	8.40125	11.5608							0.00196207
ENSMUSP00000103940	^	^	^	16446	Ribosomal protein S16	RPS16	1.97247e+06	1.11169e+06	804219	558778	1.04539e+06	556965	1.08733e+06	1.6292e+06	0	0	0	0	0	0	1.04539e+06	556965	1.08733e+06	1.6292e+06	1.97247e+06	1.11169e+06	804219	558778							63.5651	33.8663	66.1151	99.0633	119.936	67.5962	48.9006	33.9765							0.00190953
ENSMUSP00000079628	^	^	^	15525	Ribosomal protein S17	RPS17	64421.7	17562.6	57659.2	82099	110691	753155	383233	378200	0	0	0	0	0	0	110691	753155	383233	378200	64421.7	17562.6	57659.2	82099							7.12985	48.5124	24.6849	24.3607	4.14955	1.13124	3.71396	5.28818							0.000214184
ENSMUSP00000008812 (+1)	ENSMUSP00000008812&ENSMUSP00000126892	^	^	17720	Ribosomal protein S18	RPS18	213367	461767	384517	402267	357834	319712	398718	360891	0	0	0	0	0	0	357834	319712	398718	360891	213367	461767	384517	402267							20.1938	18.0424	22.501	20.3663	12.041	26.0591	21.6996	22.7013							0.000606631
ENSMUSP00000104066 (+5)	ENSMUSP00000104066&ENSMUSP00000104067&ENSMUSP00000104068&ENSMUSP00000114949&ENSMUSP00000116311&ENSMUSP00000120774	^	^	23105	Ribosomal protein S19	RPS19	258676	418169	469154	184404	165152	97779.2	269978	858630	0	0	0	0	0	0	165152	97779.2	269978	858630	258676	418169	469154	184404							7.14789	4.23195	11.6848	37.1621	11.1957	18.0986	20.3053	7.98115							0.000214726
ENSMUSP00000092502 (+4)	ENSMUSP00000092502&ENSMUSP00000093124&ENSMUSP00000126334&ENSMUSP00000131474&ENSMUSP00000136275	^	^	31232	Ribosomal protein S2	RPS2	1.63817e+06	206007	0	210807	280653	251620	135517	27932.7	0	0	0	0	0	0	280653	251620	135517	27932.7	1.63817e+06	206007		210807							8.98607	8.05647	4.33905	0.89436	52.4517	6.59603		6.74971							0.000269946
ENSMUSP00000120528	^	^	^	13374	Ribosomal protein S20	RPS20	0	554113	0	621606	1.20051e+06	1.43992e+06	723956	167105	0	0	0	0	0	0	1.20051e+06	1.43992e+06	723956	167105		554113		621606							89.7643	107.666	54.1316	12.4948		41.4321		46.4787							0.00269656
ENSMUSP00000108003 (+1)	ENSMUSP00000108003&ENSMUSP00000125977	^	^	15070	Ribosomal protein S24	RPS24	51395.2	58426.3	174888	29752.9	58726.4	39174.2	47386.1	6414.47	0	0	0	0	0	0	58726.4	39174.2	47386.1	6414.47	51395.2	58426.3	174888	29752.9							3.89691	2.59948	3.1444	0.425645	3.41043	3.87699	11.6051	1.97431							0.000117065
ENSMUSP00000079180	^	^	^	13743	Ribosomal protein S25	RPS25	369517	629392	731062	536599	1.22073e+06	517306	454321	1.11461e+06	0	0	0	0	0	0	1.22073e+06	517306	454321	1.11461e+06	369517	629392	731062	536599							88.8259	37.6414	33.0584	81.1036	26.8877	45.7973	53.1952	39.0452							0.00266837
ENSMUSP00000026420 (+1)	ENSMUSP00000026420&ENSMUSP00000076447	^	^	13016	Ribosomal protein S26	RPS26	134570	25462.5	20807.8	17677.7	155316	84484.7	12087.5	105050	0	0	0	0	0	0	155316	84484.7	12087.5	105050	134570	25462.5	20807.8	17677.7							11.9327	6.49083	0.928664	8.07083	10.3388	1.95625	1.59863	1.35815							0.000358463
ENSMUSP00000032998	^	^	^	26675	Ribosomal protein S3	RPS3	727167	970216	1.12245e+06	705116	518158	1.37945e+06	768515	1.54513e+06	0	0	0	0	0	50994.6	518158	1.37945e+06	768515	1.54513e+06	727167	970216	1.12245e+06	705116						50994.6	19.4248	51.7133	28.8103	57.9244	27.2602	36.3717	42.0789	26.4336						1.9117	0.000583531
ENSMUSP00000029722	^	^	^	29886	Ribosomal protein S3A	RPS3A	561118	146341	262558	417680	616683	1.2218e+06	370396	270437	0	0	0	0	0	0	616683	1.2218e+06	370396	270437	561118	146341	262558	417680							20.6345	40.8821	12.3936	9.04894	18.7753	4.89663	8.78533	13.9758							0.00061987
ENSMUSP00000033683	^	^	^	29599	Ribosomal protein S4, X-linked	RPS4X	771269	221063	105553	363784	350647	281632	145848	1.03329e+06	0	0	0	0	0	0	350647	281632	145848	1.03329e+06	771269	221063	105553	363784							11.8466	9.51492	4.92746	34.9095	26.0573	7.4686	3.56612	12.2904							0.000355877
ENSMUSP00000004554 (+3)	ENSMUSP00000004554&ENSMUSP00000104179&ENSMUSP00000118798&ENSMUSP00000121961	^	^	22877	Ribosomal protein S5	RPS5	254195	114528	103755	91775.5	161699	85699.7	160595	182268	0	0	0	0	0	0	161699	85699.7	160595	182268	254195	114528	103755	91775.5							7.06821	3.74611	7.01995	7.96731	11.1114	5.00623	4.53533	4.01169							0.000212332
ENSMUSP00000099878	^	^	^	28682	Ribosomal protein S6	RPS6	0	294805	107930	91989.9	0	244774	0	286614	0	0	0	0	0	0		244774		286614		294805	107930	91989.9								8.53406		9.99283		10.2784	3.76299	3.20723
ENSMUSP00000073880 (+1)	ENSMUSP00000073880&ENSMUSP00000100516	^	^	22128	Ribosomal protein S7	RPS7	213513	84198.4	92243.5	69414.5	73425.4	145786	72732.3	204610	0	0	0	0	0	0	73425.4	145786	72732.3	204610	213513	84198.4	92243.5	69414.5							3.31821	6.58831	3.28689	9.24664	9.649	3.80506	4.16863	3.13695							9.96807e-05
ENSMUSP00000099757	^	^	^	24206	Ribosomal protein S8	RPS8	157793	434991	565967	110431	358414	703332	205246	631814	0	0	0	0	0	0	358414	703332	205246	631814	157793	434991	565967	110431							14.8068	29.0561	8.47916	26.1015	6.51874	17.9704	23.3813	4.56213							0.000444804
ENSMUSP00000006496 (+1)	ENSMUSP00000006496&ENSMUSP00000104265	^	^	22592	Ribosomal protein S9	RPS9	363323	493109	720366	674342	423902	620094	496005	347986	0	0	0	0	0	0	423902	620094	496005	347986	363323	493109	720366	674342							18.7634	27.4475	21.9549	15.4031	16.0819	21.8267	31.8859	29.8487							0.000563661
ENSMUSP00000042150	^	^	^	23765	Harvey rat sarcoma oncogene, subgroup R	RRAS	179128	165543	0	40100.1	62268.2	44945	27870.8	257730	0	0	0	0	0	0	62268.2	44945	27870.8	257730	179128	165543		40100.1							2.62016	1.89122	1.17277	10.845	7.53746	6.96582		1.68736							7.87109e-05
ENSMUSP00000016072	^	^	^	158397	Ribosome binding protein 1	RRBP1	104249	69535.4	78293.7	88583.8	274678	82668.9	25764.6	107496	0	0	0	0	0	0	274678	82668.9	25764.6	107496	104249	69535.4	78293.7	88583.8							1.73411	0.52191	0.162658	0.67865	0.658151	0.438995	0.494288	0.559252							5.20936e-05
ENSMUSP00000077875 (+3)	ENSMUSP00000077875&ENSMUSP00000099906&ENSMUSP00000099907&ENSMUSP00000126413	^	^	38405	Reticulon 4	RTN4	138373	611357	318459	291067	724517	83978.3	18397.5	798826	0	0	0	0	0	0	724517	83978.3	18397.5	798826	138373	611357	318459	291067							18.8652	2.18665	0.47904	20.8	3.60301	15.9187	8.29213	7.57888							0.000566719
ENSMUSP00000058237	^	^	^	10506	S100 calcium binding protein A1	S100A1	82258.6	6643.86	13883.4	0	0	28145.9	20470.8	7158.39	0	0	0	0	196906	0		28145.9	20470.8	7158.39	82258.6	6643.86	13883.4						196906			2.67903	1.94849	0.681362	7.82968	0.632387	1.32147						18.7423
ENSMUSP00000029515	^	^	^	11084	S100 calcium binding protein A11 (calgizzarin)	S100A11	71499.8	56827.9	5590.9	36611.5	73932.9	8599.55	2148.62	71508.5	0	0	0	0	0	0	73932.9	8599.55	2148.62	71508.5	71499.8	56827.9	5590.9	36611.5							6.67024	0.775853	0.193849	6.45151	6.45072	5.12702	0.504412	3.3031							0.000200377
ENSMUSP00000047968	^	^	^	10729	S100 protein, beta polypeptide, neural	S100B	1.39469e+06	1.16376e+06	893433	471679	555473	1.28662e+06	791976	797251	0	0	0	0	0	0	555473	1.28662e+06	791976	797251	1.39469e+06	1.16376e+06	893433	471679							51.7731	119.92	73.8164	74.308	129.992	108.468	83.2727	43.963							0.00155529
ENSMUSP00000026270	^	^	^	66945	SAC1 (suppressor of actin mutations 1, homolog)-like	SACM1L	211805	77687.3	171817	39943.6	60088.4	220747	35015.9	36762	0	0	0	0	0	0	60088.4	220747	35015.9	36762	211805	77687.3	171817	39943.6							0.897578	3.29743	0.523055	0.549138	3.16387	1.16046	2.56654	0.596663							2.69637e-05
ENSMUSP00000023071	^	^	^	51865	Sorting and assembly machinery component 50 homolog	SAMM50	52899.9	70453.4	23263.4	204734	321881	127689	67189	92676.1	0	0	0	0	0	0	321881	127689	67189	92676.1	52899.9	70453.4	23263.4	204734							6.20613	2.46195	1.29546	1.78687	1.01995	1.3584	0.448537	3.94745							0.000186435
ENSMUSP00000088041 (+1)	ENSMUSP00000088041&ENSMUSP00000099685	^	^	58390	Seryl-aminoacyl-tRNA synthetase	SARS	202824	24939.2	0	8572.67	146907	0	93284.2	0	0	0	0	0	0	0	146907		93284.2		202824	24939.2		8572.67							2.51597		1.59761		3.47361	0.427114		0.146817							7.55809e-05
ENSMUSP00000040956	^	^	^	47130	Saccharopine dehydrogenase (putative)	SCCPDH	178437	504079	219299	90103.4	632237	658649	95486.2	0	0	0	0	0	0	0	632237	658649	95486.2		178437	504079	219299	90103.4							13.4147	13.9751	2.02602		3.78607	10.6955	4.65306	1.91181							0.000402985
ENSMUSP00000021335	^	^	^	72324	Sec1 family domain containing 1	SCFD1	0	18237.2	0	0	40963.7	58453.8	0	0	0	0	0	0	0	0	40963.7	58453.8				18237.2									0.566392	0.808222				0.252159									1.70147e-05
ENSMUSP00000002640	^	^	^	80255	Scinderin	SCIN	0	36319.8	45379.1	18983.8	0	209345	28731.1	34397.8	0	0	0	0	0	0		209345	28731.1	34397.8		36319.8	45379.1	18983.8								2.6085	0.357998	0.428607		0.452554	0.565437	0.236544
ENSMUSP00000030340 (+1)	ENSMUSP00000030340&ENSMUSP00000102312	^	^	59127	Sterol carrier protein 2, liver	SCP2	222470	238820	17334.3	62240.8	93226.7	111471	20767.9	186960	0	0	0	0	0	0	93226.7	111471	20767.9	186960	222470	238820	17334.3	62240.8							1.57672	1.88528	0.351243	3.162	3.76257	4.0391	0.293171	1.05266							4.73654e-05
ENSMUSP00000023453	^	^	^	23649	Stromal cell-derived factor 2-like 1	SDF2L1	0	81453.2	137336	86848.4	0	0	0	0	0	0	0	0	0	0						81453.2	137336	86848.4												3.44426	5.80728	3.67239
ENSMUSP00000022062	^	^	^	72586	Succinate dehydrogenase complex, subunit A, flavoprotein (Fp)	SDHA	197667	750184	316080	698967	579770	835530	674121	630341	0	0	0	570463	85651.2	0	579770	835530	674121	630341	197667	750184	316080	698967				570463	85651.2		7.98736	11.5109	9.28721	8.68405	2.72321	10.3351	4.35455	9.6295				7.85913	1.18		0.000239944
ENSMUSP00000010007	^	^	^	31815	Succinate dehydrogenase complex, subunit B, iron sulfur (Ip)	SDHB	395997	515209	307036	502518	326306	304177	444797	156062	0	0	0	0	0	0	326306	304177	444797	156062	395997	515209	307036	502518							10.2564	9.5608	13.9807	4.90529	12.4469	16.1939	9.65068	15.795							0.000308106
ENSMUSP00000106957	^	^	^	31459	Short chain dehydrogenase/reductase family 39U, member 1	SDR39U1	368608	142513	151732	88041	4548.01	68826.7	80073.9	0	0	0	0	0	0	0	4548.01	68826.7	80073.9		368608	142513	151732	88041							0.144569	2.18782	2.54534		11.7171	4.53011	4.82317	2.79859							4.34293e-06
ENSMUSP00000026818 (+3)	ENSMUSP00000026818&ENSMUSP00000112425&ENSMUSP00000112944&ENSMUSP00000113601	^	^	20627	SEC11 homolog A	SEC11A	88140.8	0	194787	0	0	120147	0	222246	0	0	0	0	0	0		120147		222246	88140.8		194787									5.82474		10.7745	4.27308		9.4433
ENSMUSP00000029476 (+1)	ENSMUSP00000029476&ENSMUSP00000113502	^	^	24742	SEC22 vesicle trafficking protein homolog B	SEC22B	0	103071	19082.3	12635.1	24764.4	15841.8	27248.8	59781.1	0	0	0	0	0	0	24764.4	15841.8	27248.8	59781.1		103071	19082.3	12635.1							1.00091	0.64028	1.10132	2.41618		4.16582	0.771251	0.510674							3.00677e-05
ENSMUSP00000021375 (+1)	ENSMUSP00000021375&ENSMUSP00000126011	^	^	86163	SEC23A	SEC23A	189617	188921	39426.8	59781.9	87393.5	206380	34989.8	68497.6	0	0	0	0	0	0	87393.5	206380	34989.8	68497.6	189617	188921	39426.8	59781.9							1.01428	2.39523	0.406089	0.794978	2.20068	2.1926	0.457584	0.693824							3.04695e-05
ENSMUSP00000001079	^	^	^	135552	Sec24 related gene family, member B	SEC24B	18419.4	3241.43	4734.47	0	15199.1	0	0	5128.86	0	0	0	0	0	0	15199.1			5128.86	18419.4	3241.43	4734.47								0.112128			0.0378368	0.135884	0.0239128	0.0349273								3.36836e-06
ENSMUSP00000092157 (+2)	ENSMUSP00000092157&ENSMUSP00000138213&ENSMUSP00000138571	^	^	133570	Sec31 homolog A	SEC31A	171636	0	58887	159041	52236.1	183366	78929.1	135502	0	0	0	0	0	0	52236.1	183366	78929.1	135502	171636		58887	159041							0.391077	1.37281	0.590919	1.01447	1.28499		0.44087	1.1907							1.17481e-05
ENSMUSP00000074293_family	^	ENSMUSP00000074293&ENSMUSP00000104615	ENSMUSP00000074293&ENSMUSP00000104615,^ENSMUSP00000110927	49342	Family {Septin 11}	SEP11_; SEP8_	551877	345186	317534	178400	604441	528519	127448	693322	0	0	0	0	0	0	604441	528519	127448	693322	551877	345186	317534	178400							12.25	10.7113	2.58295	14.0513	11.1847	6.99579	6.43537	3.61558							0.000367997
ENSMUSP00000027495 (+3)	ENSMUSP00000027495&ENSMUSP00000127276&ENSMUSP00000132850&ENSMUSP00000136366	^	ENSMUSP00000019038,^ENSMUSP00000027495	41527	Septin 2	SEP2_	84548.1	323618	107956	48272.2	261771	178026	68159.5	91807.6	0	0	0	0	0	0	261771	178026	68159.5	91807.6	84548.1	323618	107956	48272.2							6.30364	4.28699	1.64133	2.21079	2.03598	7.79296	2.59965	1.16243							0.000189364
ENSMUSP00000110927 (+1)	ENSMUSP00000110927&ENSMUSP00000127641	^	ENSMUSP00000074293,^ENSMUSP00000104615,^ENSMUSP00000110927	50682	Septin 7	SEP7_	219844	235511	209701	65972.7	687114	421302	106689	380211	0	0	0	0	0	0	687114	421302	106689	380211	219844	235511	209701	65972.7							13.5574	8.31265	2.10506	7.5019	4.33771	4.64684	4.13758	1.3017							0.00040727
ENSMUSP00000019038 (+5)	ENSMUSP00000019038&ENSMUSP00000091435&ENSMUSP00000097767&ENSMUSP00000101956&ENSMUSP00000101961&ENSMUSP00000120065	^	ENSMUSP00000019038,^ENSMUSP00000027495	64776	Septin 9	SEP9_	149877	231563	332006	176563	519930	243545	225832	233189	0	0	0	0	0	0	519930	243545	225832	233189	149877	231563	332006	176563							8.02658	3.75981	3.48635	3.59993	2.31377	3.57483	5.12546	2.72575							0.000241122
ENSMUSP00000091706 (+1)	ENSMUSP00000091706&ENSMUSP00000126390	^	^	46535	Serine (or cysteine) peptidase inhibitor, clade H, member 1	SERPINH1	938636	894573	761652	539045	1.70182e+06	1.34541e+06	491730	1.43789e+06	0	0	0	0	0	0	1.70182e+06	1.34541e+06	491730	1.43789e+06	938636	894573	761652	539045							36.5707	28.9117	10.5669	30.8992	20.1705	19.2237	16.3673	11.5836							0.0010986
ENSMUSP00000027127	^	^	^	145831	Splicing factor 3b, subunit 1	SF3B1	57526.7	28562.5	205875	15544.7	170399	213906	128285	89214.6	0	0	0	0	0	0	170399	213906	128285	89214.6	57526.7	28562.5	205875	15544.7							1.16847	1.46681	0.879685	0.611767	0.394475	0.19586	1.41174	0.106594							3.51014e-05
ENSMUSP00000045073	^	^	^	135551	Splicing factor 3b, subunit 3	SF3B3	161885	120174	11837.4	125908	93339.2	166593	102352	190340	0	0	0	0	0	0	93339.2	166593	102352	190340	161885	120174	11837.4	125908							0.688591	1.22901	0.755082	1.40419	1.19428	0.886556	0.0873279	0.928859							2.06856e-05
ENSMUSP00000030623	^	^	^	75443	Splicing factor proline/glutamine rich (polypyrimidine tract binding protein associated)	SFPQ	428231	459253	331818	457326	514035	220753	286934	269802	0	0	0	0	0	0	514035	220753	286934	269802	428231	459253	331818	457326							6.81355	2.92609	3.80333	3.57623	5.67622	6.08742	4.39826	6.06188							0.000204682
ENSMUSP00000021930	^	^	ENSMUSP00000021930,^ENSMUSP00000059419	35650	Sideroflexin 1	SFXN1	39312.6	136479	31242.9	0	34063.3	41212.7	77646	30839	0	0	0	0	0	0	34063.3	41212.7	77646	30839	39312.6	136479	31242.9								0.955492	1.15604	2.17801	0.865049	1.10274	3.8283	0.876379								2.87034e-05
ENSMUSP00000059419	^	^	ENSMUSP00000021930,^ENSMUSP00000059419	35407	Sideroflexin 3	SFXN3	229285	157485	99158.2	210507	166194	347068	61586	186556	0	0	0	0	0	0	166194	347068	61586	186556	229285	157485	99158.2	210507							4.69382	9.80224	1.73937	5.26891	6.4757	4.44785	2.80053	5.94536							0.000141004
ENSMUSP00000041872 (+1)	ENSMUSP00000041872&ENSMUSP00000054648	^	^	37330	Sideroflexin 5	SFXN5	165653	280317	0	146404	0	369450	137016	226609	0	0	0	0	0	0		369450	137016	226609	165653	280317		146404								9.89686	3.67039	6.07043	4.43754	7.50915		3.92189
ENSMUSP00000076459 (+1)	ENSMUSP00000076459&ENSMUSP00000104843	^	^	32134	Sarcoglycan, delta (dystrophin-associated glycoprotein)	SGCD	156537	0	122575	0	16073.2	155324	125652	52448.1	0	0	0	0	0	0	16073.2	155324	125652	52448.1	156537		122575								0.500193	4.83363	3.91024	1.63217	4.87138		3.81451								1.5026e-05
ENSMUSP00000005067	^	^	^	34323	Small glutamine-rich tetratricopeptide repeat (TPR)-containing, alpha	SGTA	0	0	0	0	22153.4	0	0	0	0	0	0	0	0	0	22153.4														0.645438														1.93893e-05
ENSMUSP00000026470	^	^	^	55760	Serine hydroxymethyltransferase 2 (mitochondrial)	SHMT2	16785.5	7222.26	100527	0	218594	125119	133467	44162.6	0	0	0	0	0	0	218594	125119	133467	44162.6	16785.5	7222.26	100527								3.92026	2.24388	2.3936	0.792013	0.301032	0.129524	1.80286								0.000117767
ENSMUSP00000025215	^	^	^	52431	Endoplasmic reticulum chaperone SIL1 homolog	SIL1	23594.6	16758.2	22433.8	64916.4	194063	114507	0	107676	0	0	0	0	0	0	194063	114507		107676	23594.6	16758.2	22433.8	64916.4							3.7013	2.18396		2.05367	0.450013	0.319624	0.427873	1.23813							0.000111189
ENSMUSP00000111023	^	^	^	130669	Solute carrier family 12, member 2	SLC12A2	3.17298e+06	2.70232e+06	1854106	1.47189e+06	3.27786e+06	3.15895e+06	2.82662e+06	2.00062e+06	0	0	0	0	0	0	3.27786e+06	3.15895e+06	2.82662e+06	2.00062e+06	3.17298e+06	2.70232e+06	1854106	1.47189e+06							25.0852	24.1752	21.6319	15.3106	24.2826	20.6807	14.1893	11.2642							0.000753573
ENSMUSP00000028549 (+3)	ENSMUSP00000028549&ENSMUSP00000051490&ENSMUSP00000106619&ENSMUSP00000124314	^	^	127528	Solute carrier family 12, member 6	SLC12A6	0	0	0	0	0	191799	0	0	0	0	0	0	0	0		191799														1.50397
ENSMUSP00000005493	^	^	^	59623	Solute carrier family 1 (glial high affinity glutamate transporter), member 3	SLC1A3	829701	241083	28969.5	894010	393199	1.01465e+06	1.49398e+06	72453.6	0	0	0	0	0	0	393199	1.01465e+06	1.49398e+06	72453.6	829701	241083	28969.5	894010							6.59476	17.0178	25.057	1.2152	13.9158	4.04346	0.485878	14.9944							0.00019811
ENSMUSP00000003622	^	^	^	33932	Solute carrier family 25 (mitochondrial carrier, citrate transporter), member 1	SLC25A1	309481	558945	444263	199438	545181	498589	0	374523	0	0	0	0	0	0	545181	498589		374523	309481	558945	444263	199438							16.0669	14.6938		11.0375	9.12063	16.4725	13.0927	5.87757							0.000482656
ENSMUSP00000122103	^	^	ENSMUSP00000015256,^ENSMUSP00000122103	74571	Solute carrier family 25 (mitochondrial carrier, Aralar), member 12	SLC25A12	1.71902e+06	1.86917e+06	720372	1.25694e+06	1.53407e+06	2.35465e+06	1.03233e+06	1.9778e+06	0	0	0	0	0	0	1.53407e+06	2.35465e+06	1.03233e+06	1.9778e+06	1.71902e+06	1.86917e+06	720372	1.25694e+06							20.5719	31.5759	13.8436	26.5223	23.0521	25.0656	9.66021	16.8557							0.000617991
ENSMUSP00000015256 (+1)	ENSMUSP00000015256&ENSMUSP00000139571	^	ENSMUSP00000015256,^ENSMUSP00000122103	74468	Solute carrier family 25 (mitochondrial carrier, adenine nucleotide translocator), member 13	SLC25A13	0	134674	54293	101137	23732.2	0	0	53238.9	0	0	0	0	0	0	23732.2			53238.9		134674	54293	101137							0.318689			0.714923		1.80849	0.729079	1.35813							9.57358e-06
ENSMUSP00000035222	^	^	^	33028	Solute carrier family 25 (mitochondrial carnitine/acylcarnitine translocase), member 20	SLC25A20	0	0	101669	0	118102	0	192382	0	0	0	0	0	0	0	118102		192382				101669								3.57582		5.8248				3.07827								0.000107419
ENSMUSP00000019226 (+3)	ENSMUSP00000019226&ENSMUSP00000101628&ENSMUSP00000101629&ENSMUSP00000144231	^	^	34671	Solute carrier family 25 (mitochondrial carrier, glutamate), member 22	SLC25A22	138038	335577	145277	195335	245507	306439	0	169421	0	0	0	0	0	0	245507	306439		169421	138038	335577	145277	195335							7.08104	8.83847		4.88653	3.98137	9.67889	4.19016	5.63395							0.000212718
ENSMUSP00000088723	^	^	ENSMUSP00000016463,^ENSMUSP00000034049,^ENSMUSP00000088723	35259	Solute carrier family 25 (mitochondrial carrier; adenine nucleotide translocator), member 31	SLC25A31	0	0	90995.8	0	0	467247	146469	0	0	0	0	0	0	0		467247	146469				90995.8									13.2518	4.15408				2.58078
ENSMUSP00000016463	^	^	ENSMUSP00000016463,^ENSMUSP00000034049,^ENSMUSP00000088723	32932	Solute carrier family 25 (mitochondrial carrier, adenine nucleotide translocator), member 5	SLC25A5	3.30929e+06	5.40301e+06	1.89243e+06	1.85159e+06	2.81079e+06	3.36128e+06	2.3261e+06	3.59792e+06	0	0	0	0	283356	0	2.81079e+06	3.36128e+06	2.3261e+06	3.59792e+06	3.30929e+06	5.40301e+06	1.89243e+06	1.85159e+06					283356		85.3514	102.067	70.6335	109.253	100.489	164.066	57.4649	56.2245					8.60429		0.002564
ENSMUSP00000034267	^	^	^	71277	Solute carrier family 27 (fatty acid transporter), member 1	SLC27A1	0	59360	0	0	0	0	179101	8654.69	0	0	0	0	10483.9	0			179101	8654.69		59360							10483.9				2.51274	0.121423		0.832807							0.147087
ENSMUSP00000030398	^	^	^	53986	Solute carrier family 2 (facilitated glucose transporter), member 1	SLC2A1	116191	350913	83573.2	220077	257846	332346	341199	312382	0	0	0	0	0	0	257846	332346	341199	312382	116191	350913	83573.2	220077							4.77617	6.15616	6.32015	5.78635	2.15225	6.50007	1.54805	4.07657							0.000143478
ENSMUSP00000010239 (+1)	ENSMUSP00000010239&ENSMUSP00000130194	^	^	58338	Solute carrier family 3 (activators of dibasic and neutral amino acid transport), member 2	SLC3A2	1.07105e+06	1.77536e+06	850799	851698	1.23899e+06	1.41688e+06	737835	1.48844e+06	0	0	0	0	0	0	1.23899e+06	1.41688e+06	737835	1.48844e+06	1.07105e+06	1.77536e+06	850799	851698							21.2381	24.2874	12.6476	25.5141	18.3594	30.4323	14.584	14.5994							0.000638002
ENSMUSP00000034697	^	^	^	80111	Solute carrier family 44, member 2	SLC44A2	177809	294970	126947	165411	399254	326624	183416	642612	0	0	0	0	0	0	399254	326624	183416	642612	177809	294970	126947	165411							4.98376	4.07714	2.28952	8.02152	2.21953	3.68202	1.58464	2.06477							0.000149714
ENSMUSP00000006749	^	^	^	103137	Solute carrier family 4 (anion exchanger), member 1	SLC4A1	0	0	0	0	89959.6	48955.6	70125.2	0	0	0	0	0	0	0	89959.6	48955.6	70125.2												0.872234	0.474665	0.679923												2.62023e-05
ENSMUSP00000109608	^	^	^	79584	Solute carrier family 5 (inositol transporters), member 3	SLC5A3	49334.8	13506	0	0	9696.39	40806.6	5846.54	64975.1	0	0	0	0	0	0	9696.39	40806.6	5846.54	64975.1	49334.8	13506									0.121838	0.512749	0.0734638	0.816434	0.619909	0.169707									3.66008e-06
ENSMUSP00000021077	^	^	^	38601	Solute carrier family 9 (sodium/hydrogen exchanger), member 3 regulator 1	SLC9A3R1	0	0	70296.9	43844.1	137767	0	0	0	0	0	0	225956	0	75951.1	137767						70296.9	43844.1				225956		75951.1	3.569						1.82112	1.13583				5.85362		1.96759	0.000107214
ENSMUSP00000026433 (+2)	ENSMUSP00000026433&ENSMUSP00000096734&ENSMUSP00000100868	^	^	121373	SWI/SNF related, matrix associated, actin dependent regulator of chromatin, subfamily c, member 2	SMARCC2	109809	0	31371.8	0	147630	25061.1	25482	17073.4	0	0	0	0	0	0	147630	25061.1	25482	17073.4	109809		31371.8								1.21633	0.20648	0.209948	0.140669	0.904722		0.258474								3.65392e-05
ENSMUSP00000099422	^	^	^	46639	SWI/SNF related, matrix associated, actin dependent regulator of chromatin, subfamily e, member 1	SMARCE1	0	6177.36	60973	19944.8	0	0	13542.4	0	0	0	0	0	0	0			13542.4			6177.36	60973	19944.8									0.290367			0.132451	1.30734	0.427642
ENSMUSP00000044645	^	^	^	143236	Structural maintenance of chromosomes 1A	SMC1A	108615	217737	68604.2	36487.5	397647	351588	76789.7	128520	0	0	0	0	0	0	397647	351588	76789.7	128520	108615	217737	68604.2	36487.5							2.77616	2.4546	0.536106	0.89726	0.758297	1.52013	0.478959	0.254737							8.33973e-05
ENSMUSP00000025930	^	^	^	141557	Structural maintenance of chromosomes 3	SMC3	62013.1	79202.9	0	53464.6	13279	25725	5548.17	18587.8	0	0	0	0	0	0	13279	25725	5548.17	18587.8	62013.1	79202.9		53464.6							0.0938067	0.181729	0.0391939	0.13131	0.438079	0.559512		0.37769							2.818e-06
ENSMUSP00000001460	^	^	^	102089	Staphylococcal nuclease and tudor domain containing 1	SND1	170391	288428	186770	82225.9	351958	405491	178521	277478	0	0	0	0	0	0	351958	405491	178521	277478	170391	288428	186770	82225.9							3.44756	3.97193	1.74868	2.718	1.66905	2.82526	1.82949	0.805434							0.000103566
ENSMUSP00000099509	^	^	^	244548	Small nuclear ribonucleoprotein 200 (U5)	SNRNP200	253180	63552.3	259189	136513	226165	707029	149979	441072	0	0	0	0	0	0	226165	707029	149979	441072	253180	63552.3	259189	136513							0.92483	2.89117	0.613289	1.80362	1.0353	0.259876	1.05987	0.558226							2.77823e-05
ENSMUSP00000079228 (+3)	ENSMUSP00000079228&ENSMUSP00000113678&ENSMUSP00000115335&ENSMUSP00000131897	^	^	31836	Small nuclear ribonucleoprotein polypeptide A	SNRPA	0	0	0	135844	326608	0	0	149776	0	0	0	0	0	0	326608			149776				135844							10.2591			4.7046				4.26701							0.000308187
ENSMUSP00000037597	^	^	^	13528	Small nuclear ribonucleoprotein D2	SNRPD2	0	0	83504	0	51055.9	0	0	73654.2	0	0	0	0	0	0	51055.9			73654.2			83504								3.77409			5.44458			6.17268								0.000113375
ENSMUSP00000020397	^	^	^	13917	Small nuclear ribonucleoprotein D3	SNRPD3	1.15498e+06	1.52786e+06	651897	211227	1.94923e+06	1.10778e+06	170399	0	0	0	0	0	0	0	1.94923e+06	1.10778e+06	170399		1.15498e+06	1.52786e+06	651897	211227							140.061	79.5992	12.244		82.9908	109.783	46.8418	15.1777							0.0042075
ENSMUSP00000127164 (+2)	ENSMUSP00000127164&ENSMUSP00000128400&ENSMUSP00000132376	^	^	10874	Small nuclear ribonucleoprotein E	SNRPE	85497.3	0	49669	48625	378765	241138	44990	183987	0	0	0	0	0	0	378765	241138	44990	183987	85497.3		49669	48625							34.8321	22.1757	4.13739	16.9199	7.86254		4.56768	4.47167							0.00104637
ENSMUSP00000037324	^	^	^	56383	Syntrophin, basic 2	SNTB2	97828.4	145701	9855.25	62303.1	52070.9	52077.4	0	27958.7	0	0	0	0	0	0	52070.9	52077.4		27958.7	97828.4	145701	9855.25	62303.1							0.923521	0.923637		0.495871	1.73507	2.58413	0.174791	1.105							2.7743e-05
ENSMUSP00000034946	^	^	^	58880	Sorting nexin 1	SNX1	0	15775.4	0	55125.8	82404.7	0	16065.8	123080	0	0	0	0	0	0	82404.7		16065.8	123080		15775.4		55125.8							1.39954		0.272857	2.09035		0.267925		0.936239							4.20427e-05
ENSMUSP00000007012	^	^	^	24604	Superoxide dismutase 2, mitochondrial	SOD2	73900.4	246677	64579.1	59772.2	242900	259587	45424.9	196087	0	0	0	0	0	0	242900	259587	45424.9	196087	73900.4	246677	64579.1	59772.2							9.87236	10.5506	1.84624	7.9697	3.00359	10.0259	2.62474	2.42937							0.00029657
ENSMUSP00000067641 (+8)	ENSMUSP00000067641&ENSMUSP00000070720&ENSMUSP00000114286&ENSMUSP00000116768&ENSMUSP00000118353&ENSMUSP00000121235&ENSMUSP00000121619&ENSMUSP00000123250&ENSMUSP00000128000	^	^	134244	Sorbin and SH3 domain containing 2	SORBS2	284223	1.51935e+06	241922	279464	445602	514428	515489	235922	0	0	0	0	0	0	445602	514428	515489	235922	284223	1.51935e+06	241922	279464							3.31934	3.83204	3.83994	1.75741	2.11721	11.3178	1.80211	2.08176							9.97146e-05
ENSMUSP00000058613	^	^	^	247087	Sortilin-related receptor, LDLR class A repeats-containing	SORL1	56468.6	123282	0	99909.6	12802.1	0	78291	0	0	0	0	0	0	0	12802.1		78291		56468.6	123282		99909.6							0.0518122		0.316856		0.228537	0.498943		0.40435							1.55646e-06
ENSMUSP00000008991	^	^	ENSMUSP00000006629,^ENSMUSP00000008991	270924	Spectrin beta 3	SPNB3	37906.3	279.227	35864.5	91.442	29227.7	220.426	467.144	28320.9	0	0	0	0	0	0	29227.7	220.426	467.144	28320.9	37906.3	279.227	35864.5	91.442							0.107882	0.000813608	0.00172426	0.104535	0.139915	0.00103065	0.132378	0.000337519							3.24082e-06
ENSMUSP00000048111 (+1)	ENSMUSP00000048111&ENSMUSP00000145412	^	^	27929	Sepiapterin reductase	SPR	37637.5	135649	14256.2	34888.2	46772.2	121301	70681.1	210743	0	0	0	0	0	0	46772.2	121301	70681.1	210743	37637.5	135649	14256.2	34888.2							1.67468	4.3432	2.53074	7.54568	1.34761	4.85692	0.510444	1.24917							5.03082e-05
ENSMUSP00000005953 (+1)	ENSMUSP00000005953&ENSMUSP00000106133	^	^	50283	Sulfide quinone reductase-like	SQRDL	0	279844	0	0	80354.9	104099	51710.6	28583	0	0	0	0	0	0	80354.9	104099	51710.6	28583		279844									1.59805	2.07026	1.02839	0.568442		5.56537									4.80062e-05
ENSMUSP00000020322 (+3)	ENSMUSP00000020322&ENSMUSP00000080389&ENSMUSP00000095195&ENSMUSP00000139405	^	^	121431	SLIT-ROBO Rho GTPase activating protein 1	SRGAP1	6372.32	0	0	0	34807.7	4112.99	3393.34	0	0	0	0	0	0	0	34807.7	4112.99	3393.34		6372.32										0.286646	0.033871	0.0279446		0.0524769										8.61097e-06
ENSMUSP000000214070 (+1)	ENSMUSP000000214070&ENSMUSP00000106336	^	^	55722	Signal recognition particle 54C	SRP54C	0	0	31455.1	0	113637	72397.1	0	0	0	0	0	0	0	0	113637	72397.1					31455.1								2.03935	1.29926					0.5645								6.12632e-05
ENSMUSP00000043123 (+3)	ENSMUSP00000043123&ENSMUSP00000142351&ENSMUSP00000142564&ENSMUSP00000143232	^	^	100453	Serrate RNA effector molecule homolog (Arabidopsis)	SRRT	0	0	22756.2	43301.5	22476.4	15380.9	15484.4	13031.8	0	0	0	0	0	0	22476.4	15380.9	15484.4	13031.8			22756.2	43301.5							0.223751	0.153115	0.154145	0.12973			0.226536	0.431062							6.72157e-06
ENSMUSP00000103553 (+5)	ENSMUSP00000103553&ENSMUSP00000120595&ENSMUSP00000133517&ENSMUSP00000138980&ENSMUSP00000141939&ENSMUSP00000142012	^	^	28330	Serine/arginine-rich splicing factor 1	SRSF1	342365	624413	446770	398851	378973	372835	194004	440535	0	0	0	0	0	0	378973	372835	194004	440535	342365	624413	446770	398851							13.3771	13.1604	6.848	15.5501	12.0849	22.0407	15.7702	14.0787							0.000401854
ENSMUSP00000049025 (+1)	ENSMUSP00000049025&ENSMUSP00000117045	^	ENSMUSP00000049025,^ENSMUSP00000070983	14204	Serine/arginine-rich splicing factor 3	SRSF3	491214	29282.2	126026	338913	357573	637874	312719	641519	0	0	0	0	0	0	357573	637874	312719	641519	491214	29282.2	126026	338913							25.1741	44.908	22.0163	45.1646	34.5828	2.06154	8.87256	23.8604							0.000756242
ENSMUSP00000070983	^	^	ENSMUSP00000049025,^ENSMUSP00000070983	27379	Serine/arginine-rich splicing factor 7	SRSF7	140345	0	138757	226431	348402	211826	235746	59034.4	0	0	0	0	0	0	348402	211826	235746	59034.4	140345		138757	226431							12.7252	7.73681	8.61048	2.15619	5.12602		5.06802	8.27026							0.00038227
ENSMUSP00000088365 (+2)	ENSMUSP00000088365&ENSMUSP00000107879&ENSMUSP00000130313	^	^	47757	Sjogren syndrome antigen B	SSB	78455.1	94532.7	53390.1	31614.5	51780.3	161263	47421.8	60532.4	0	0	0	0	0	0	51780.3	161263	47421.8	60532.4	78455.1	94532.7	53390.1	31614.5							1.08425	3.37674	0.992981	1.26751	1.6428	1.97945	1.11795	0.661988							3.25712e-05
ENSMUSP00000021864	^	^	^	32066	Signal sequence receptor, alpha	SSR1	32214.1	309160	3139.13	152801	7598.46	69210.6	0	85208.3	0	0	0	0	0	0	7598.46	69210.6		85208.3	32214.1	309160	3139.13	152801							0.236963	2.15838		2.65728	1.00462	9.64137	0.0978959	4.76521							7.11848e-06
ENSMUSP00000002090 (+1)	ENSMUSP00000002090&ENSMUSP00000131386	^	^	18938	Signal sequence receptor, delta	SSR4	91135.4	235521	120691	28207.1	181424	184545	90267.6	67095.2	0	0	0	0	0	0	181424	184545	90267.6	67095.2	91135.4	235521	120691	28207.1							9.5799	9.74471	4.76648	3.54289	4.8123	12.4364	6.37294	1.48944							0.000287785
ENSMUSP00000076971 (+2)	ENSMUSP00000076971&ENSMUSP00000121639&ENSMUSP00000127058	^	^	80861	Structure specific recognition protein 1	SSRP1	15911.6	0	58158.8	6923.03	30721	15003	104658	0	0	0	0	0	0	0	30721	15003	104658		15911.6		58158.8	6923.03							0.379923	0.185541	1.29429		0.196778		0.719244	0.0856164							1.14131e-05
ENSMUSP00000030169	^	^	^	38386	Stomatin (Epb7.2)-like 2	STOML2	15788.5	0	21024.5	0	15344.7	0	0	14214.9	0	0	0	0	0	0	15344.7			14214.9	15788.5		21024.5								0.399747			0.370313	0.411308		0.547714								1.20086e-05
ENSMUSP00000113116	^	^	^	80599	STT3, subunit of the oligosaccharyltransferase complex, homolog A	STT3A	0	0	0	0	96950.2	0	0	0	0	0	0	0	0	0	96950.2														1.20287														3.61348e-05
ENSMUSP00000035010	^	^	^	93316	STT3, subunit of the oligosaccharyltransferase complex, homolog B	STT3B	0	0	0	17031.6	141739	0	43740.4	23187.2	0	0	0	0	0	0	141739		43740.4	23187.2				17031.6							1.51892		0.468735	0.248481				0.182515							4.5629e-05
ENSMUSP00000030698	^	^	^	31196	Syntaxin 12	STX12	0	19381	0	0	0	0	0	0	0	0	0	0	0	0						19381														0.621265
ENSMUSP00000101874	^	^	^	33246	Syntaxin 1B	STX1B	15368	8768.4	9371.6	0	0	10491.2	6111.52	72546.6	0	0	0	0	0	0		10491.2	6111.52	72546.6	15368	8768.4	9371.6									0.315564	0.183827	2.18211	0.462251	0.263743	0.281887
ENSMUSP00000020174	^	^	^	29738	Syntaxin 7	STX7	0	45993.2	29400.5	0	37236.4	28029.3	0	0	0	0	0	0	0	0	37236.4	28029.3				45993.2	29400.5								1.25215	0.942542				1.54661	0.988649								3.76151e-05
ENSMUSP00000052440 (+1)	ENSMUSP00000052440&ENSMUSP00000089051	^	ENSMUSP00000052440,^ENSMUSP00000099681	67570	Syntaxin binding protein 1	STXBP1	197831	155606	260188	123211	0	161606	222211	212100	0	0	0	0	0	0		161606	222211	212100	197831	155606	260188	123211								2.39168	3.28861	3.13897	2.92779	2.30288	3.85064	1.82346
ENSMUSP00000099681	^	^	ENSMUSP00000052440,^ENSMUSP00000099681	67943	Syntaxin binding protein 3A	STXBP3A	0	303347	0	63430.8	251642	285920	102068	40812.2	0	0	0	0	0	0	251642	285920	102068	40812.2		303347		63430.8							3.70372	4.20824	1.50225	0.600683		4.46473		0.933589							0.000111261
ENSMUSP00000022706 (+1)	ENSMUSP00000022706&ENSMUSP00000123765	^	^	50115	Succinate-Coenzyme A ligase, ADP-forming, beta subunit	SUCLA2	337540	586929	540499	418827	581017	584995	651083	436719	0	0	0	0	0	0	581017	584995	651083	436719	337540	586929	540499	418827							11.5937	11.673	12.9918	8.71435	6.73532	11.7116	10.7852	8.35733							0.00034828
ENSMUSP00000065113	^	^	^	36156	Succinate-CoA ligase, GDP-forming, alpha subunit	SUCLG1	400296	786356	0	60443	314729	207199	32113.1	83054.8	0	0	0	0	0	0	314729	207199	32113.1	83054.8	400296	786356		60443							8.70474	5.7307	0.888182	2.29712	11.0714	21.749		1.67173							0.000261495
ENSMUSP00000078774 (+1)	ENSMUSP00000078774&ENSMUSP00000144827	^	^	41350	Succinate-Coenzyme A ligase, GDP-forming, beta subunit	SUCLG2	0	23271.9	22741.1	0	0	0	0	12536.3	0	0	0	0	0	0				12536.3		23271.9	22741.1											0.303175		0.562804	0.549965
ENSMUSP00000047864 (+2)	ENSMUSP00000047864&ENSMUSP00000086724&ENSMUSP00000098006	^	^	81606	Sad1 and UNC84 domain containing 2	SUN2	0	221901	132574	90353.2	16865.1	147820	42680.1	13152.7	0	0	0	0	0	0	16865.1	147820	42680.1	13152.7		221901	132574	90353.2							0.206665	1.81139	0.523001	0.161173		2.71918	1.62456	1.10719							6.20831e-06
ENSMUSP00000015011	^	^	^	30382	Surfeit gene 4	SURF4	16344.4	6043.53	94596.2	8449.36	20718.1	7822.12	12007.7	11339.1	0	0	0	0	0	0	20718.1	7822.12	12007.7	11339.1	16344.4	6043.53	94596.2	8449.36							0.681919	0.257459	0.395224	0.373218	0.537962	0.198918	3.11356	0.278104							2.04852e-05
ENSMUSP00000063744 (+4)	ENSMUSP00000063744&ENSMUSP00000133649&ENSMUSP00000134071&ENSMUSP00000134506&ENSMUSP00000134722	^	ENSMUSP00000063744,^ENSMUSP00000101476	62673	Synaptotagmin binding, cytoplasmic RNA interacting protein	SYNCRIP	397617	142758	56406.4	138490	142956	317935	15659.5	147169	0	0	0	0	0	0	142956	317935	15659.5	147169	397617	142758	56406.4	138490							2.28099	5.07292	0.24986	2.3482	6.34432	2.27782	0.900011	2.20972							6.85219e-05
ENSMUSP00000009727 (+1)	ENSMUSP00000009727&ENSMUSP00000009728	^	^	25654	Synaptogyrin 1	SYNGR1	630316	0	70804.4	511821	0	282140	12540.9	0	0	0	0	0	0	0		282140	12540.9		630316		70804.4	511821								10.9979	0.488848		24.5699		2.75997	19.9509
ENSMUSP00000063293 (+1)	ENSMUSP00000063293&ENSMUSP00000100912	^	ENSMUSP00000063293,^ENSMUSP00000112438	47419	Synaptotagmin I	SYT1	0	53681.3	35422.1	29836.3	0	155078	39536.3	0	0	0	0	0	0	0		155078	39536.3			53681.3	35422.1	29836.3								3.27038	0.833765			1.13206	0.747002	0.629206
ENSMUSP00000112438 (+1)	ENSMUSP00000112438&ENSMUSP00000140081	^	ENSMUSP00000063293,^ENSMUSP00000112438	47250	Synaptotagmin II	SYT2	93198.2	162245	56358.8	59005	106385	0	0	63476.1	0	0	0	0	0	0	106385			63476.1	93198.2	162245	56358.8	59005							2.25154			1.34341	1.97245	3.43375	1.19278	1.24878							6.76372e-05
ENSMUSP00000026576	^	^	^	37388	Transaldolase 1	TALDO1	171561	159738	138701	158131	242023	449976	268592	414991	0	0	0	0	0	0	242023	449976	268592	414991	171561	159738	138701	158131							6.47329	12.0353	7.1839	11.0996	4.58866	4.27245	3.70979	4.22945							0.000194461
ENSMUSP00000038113 (+12)	ENSMUSP00000038113&ENSMUSP00000081142&ENSMUSP00000093386&ENSMUSP00000101324&ENSMUSP00000101325&ENSMUSP00000101327&ENSMUSP00000129342&ENSMUSP00000130963&ENSMUSP00000139476&ENSMUSP00000140110&ENSMUSP00000140364&ENSMUSP00000140529&ENSMUSP00000140832	^	^	33597	TAR DNA binding protein	TARDBP	0	32612.8	409422	7685.65	0	0	18543.8	55961.1	0	0	0	0	0	0			18543.8	55961.1		32612.8	409422	7685.65									0.551947	1.66566		0.970707	12.1863	0.22876
ENSMUSP00000022849	^	^	^	83357	Threonyl-tRNA synthetase	TARS	0	0	0	0	0	0	0	66345.6	0	0	0	0	0	0				66345.6														0.795921
ENSMUSP00000115011	^	^	^	49585	Transducin (beta)-like 2	TBL2	16110.1	0	0	13876	42171.2	77565.5	0	0	0	0	0	0	0	0	42171.2	77565.5			16110.1			13876							0.850484	1.56429			0.324898			0.279842							2.55489e-05
ENSMUSP00000025375	^	^	^	123789	Transcription elongation regulator 1 (CA150)	TCERG1	112906	0	0	51581.6	0	49103.4	0	21645.3	0	0	0	0	0	0		49103.4		21645.3	112906			51581.6								0.39667		0.174856	0.912086			0.416689
ENSMUSP00000019382 (+2)	ENSMUSP00000019382&ENSMUSP00000128329&ENSMUSP00000131389	^	^	36091	Trans-2,3-enoyl-CoA reductase	TECR	0	164506	133893	164404	200344	149951	0	0	0	0	0	0	0	0	200344	149951				164506	133893	164404							5.55107	4.15481				4.5581	3.70986	4.55526							0.000166757
ENSMUSP00000041087 (+1)	ENSMUSP00000041087&ENSMUSP00000129146	^	ENSMUSP00000041087,^ENSMUSP00000127715	152783	Tensin like C1 domain-containing phosphatase	TENC1	0	18813.7	0	0	0	28633.2	43318.6	8870.54	0	0	0	0	0	0		28633.2	43318.6	8870.54		18813.7										0.187411	0.28353	0.0580597		0.12314
ENSMUSP00000090086 (+2)	ENSMUSP00000090086&ENSMUSP00000101072&ENSMUSP00000113581	^	^	27989	Transcription factor A, mitochondrial	TFAM	0	0	0	0	0	0	61427.4	0	0	0	0	0	0	0			61427.4														2.1947
ENSMUSP00000037719	^	^	^	74598	Transforming growth factor, beta induced	TGFBI	57647.8	323632	0	0	0	22261.6	0	161833	0	0	0	0	0	0		22261.6		161833	57647.8	323632										0.29842		2.1694	0.772779	4.33834
ENSMUSP00000099411	^	^	^	77062	Transglutaminase 2, C polypeptide	TGM2	36248.4	78755.8	85901	0	108781	18730.4	71364.4	71969.5	0	0	0	0	0	0	108781	18730.4	71364.4	71969.5	36248.4	78755.8	85901								1.4116	0.243056	0.926065	0.933917	0.470379	1.02198	1.1147								4.24051e-05
ENSMUSP00000044903	^	^	^	129691	Thrombospondin 1	THBS1	371942	57539.8	132871	152531	55282.2	80460.1	107316	143430	0	0	0	0	0	0	55282.2	80460.1	107316	143430	371942	57539.8	132871	152531							0.426261	0.620399	0.827476	1.10594	2.86791	0.443668	1.02452	1.17611							1.28051e-05
ENSMUSP00000005057	^	^	^	78028	Thimet oligopeptidase 1	THOP1	0	0	0	0	86531.5	93737.5	0	107475	0	0	0	0	0	205086	86531.5	93737.5		107475										205086	1.10898	1.20133		1.37738										2.62836	3.33143e-05
ENSMUSP00000110489	^	^	^	18081	Thymus cell antigen 1, theta	THY1	180630	32393.3	165266	182425	253130	109538	120681	31219.7	0	0	0	0	0	0	253130	109538	120681	31219.7	180630	32393.3	165266	182425							13.9998	6.05821	6.67446	1.72666	9.99003	1.79157	9.14029	10.0893							0.00042056
ENSMUSP00000003029	^	^	^	51092	Translocase of inner mitochondrial membrane 44	TIMM44	0	0	35632.9	98671.1	152676	59242.5	50002.1	84021.8	0	0	0	0	0	0	152676	59242.5	50002.1	84021.8			35632.9	98671.1							2.98825	1.15953	0.978668	1.64452			0.697427	1.93124							8.97685e-05
ENSMUSP00000032729 (+2)	ENSMUSP00000032729&ENSMUSP00000099652&ENSMUSP00000146149	^	^	188853	Tight junction protein 1	TJP1	115776	131054	95574.6	53915.9	29967.3	402689	101939	534567	0	0	0	0	0	0	29967.3	402689	101939	534567	115776	131054	95574.6	53915.9							0.158681	2.13229	0.539781	2.8306	0.613051	0.693948	0.50608	0.285491							4.76684e-06
ENSMUSP00000097154	^	^	^	131281	Tight junction protein 2	TJP2	0	74757.3	145347	13877.8	0	74891.9	50364.8	117885	0	0	0	0	0	0		74891.9	50364.8	117885		74757.3	145347	13877.8								0.57047	0.383641	0.897959		0.569445	1.10714	0.105711
ENSMUSP00000030187	^	^	ENSMUSP00000030187,^ENSMUSP00000035272	269822	Talin 1	TLN1	956145	453420	606091	378287	714731	858134	672264	1.02305e+06	0	0	0	0	0	0	714731	858134	672264	1.02305e+06	956145	453420	606091	378287							2.6489	3.18037	2.49151	3.79158	3.54361	1.68044	2.24626	1.40199							7.95741e-05
ENSMUSP00000035272 (+1)	ENSMUSP00000035272&ENSMUSP00000039633	^	ENSMUSP00000030187,^ENSMUSP00000035272	271668	Talin 2	TLN2	396329	99711.7	793799	80344.1	456178	828103	145671	244365	0	0	0	0	0	0	456178	828103	145671	244365	396329	99711.7	793799	80344.1							1.67918	3.04822	0.536211	0.899499	1.45887	0.367035	2.92194	0.295744							5.04432e-05
ENSMUSP00000043660 (+1)	ENSMUSP00000043660&ENSMUSP00000120904	^	^	21277	Transmembrane emp24 protein transport domain containing 7	TMED7	47139.6	190910	26573.5	90063.6	0	229858	247579	92623.7	0	0	0	0	0	0		229858	247579	92623.7	47139.6	190910	26573.5	90063.6								10.8031	11.636	4.35323	2.21552	8.97259	1.24893	4.23291
ENSMUSP00000105531	^	^	^	27128	Transmembrane emp24 protein transport domain containing 9	TMED9	0	233405	125898	59551.1	163822	95138.4	106257	193987	0	0	0	0	0	0	163822	95138.4	106257	193987		233405	125898	59551.1							6.03884	3.50702	3.91688	7.15081		8.60384	4.6409	2.19519							0.00018141
ENSMUSP00000042852 (+2)	ENSMUSP00000042852&ENSMUSP00000124390&ENSMUSP00000124766	^	^	28032	Transmembrane protein 33	TMEM33	71944.3	186717	170388	94362.6	101517	288150	136003	302679	0	0	0	0	0	0	101517	288150	136003	302679	71944.3	186717	170388	94362.6							3.62148	10.2793	4.85171	10.7976	2.56651	6.66084	6.07833	3.36624							0.000108791
ENSMUSP00000103402	^	^	^	40467	Tropomodulin 1	TMOD1	989919	618647	429351	35067.9	21824.7	26587.9	28503.7	0	0	0	0	0	0	0	21824.7	26587.9	28503.7		989919	618647	429351	35067.9							0.539322	0.657026	0.704369		24.4624	15.2877	10.6099	0.866581							1.62015e-05
ENSMUSP00000025515	^	^	^	51849	Thioredoxin-related transmembrane protein 3	TMX3	0	180551	0	0	0	0	0	0	0	0	0	0	12875.6	0						180551							12875.6							3.48226							0.248328
ENSMUSP00000045154 (+1)	ENSMUSP00000045154&ENSMUSP00000105747	^	^	37132	Thioredoxin-related transmembrane protein 4	TMX4	0	92522.9	0	0	0	0	85283.7	0	0	0	0	0	0	0			85283.7			92522.9											2.29677			2.49173
ENSMUSP00000030056 (+2)	ENSMUSP00000030056&ENSMUSP00000102995&ENSMUSP00000103000	^	^	221880	Tenascin C	TNC	0	99479	0	98349.8	277559	266280	0	70407.9	0	0	0	0	0	0	277559	266280		70407.9		99479		98349.8							1.25094	1.20011		0.317324		0.448346		0.443257							3.75788e-05
ENSMUSP00000127715 (+5)	ENSMUSP00000127715&ENSMUSP00000139844&ENSMUSP00000140094&ENSMUSP00000140254&ENSMUSP00000140317&ENSMUSP00000140771	^	ENSMUSP00000041087,^ENSMUSP00000127715	201384	Tensin 1	TNS1	136961	18813.7	47241.8	0	0	0	0	8870.54	0	0	0	0	0	0				8870.54	136961	18813.7	47241.8											0.0440479	0.680101	0.093422	0.234586
ENSMUSP00000001950 (+1)	ENSMUSP00000001950&ENSMUSP00000051485	^	^	30346	Toll interacting protein	TOLLIP	0	0	0	0	29831.5	168393	67997.2	12904.7	0	0	0	0	0	0	29831.5	168393	67997.2	12904.7											0.983044	5.5491	2.24073	0.425253											2.95311e-05
ENSMUSP00000129186	^	^	^	67591	Translocase of outer mitochondrial membrane 70 homolog A	TOMM70A	140754	102691	50949.1	150693	101124	94701.9	31770.3	0	0	0	0	0	0	0	101124	94701.9	31770.3		140754	102691	50949.1	150693							1.49611	1.4011	0.470037		2.08244	1.5193	0.753785	2.22948							4.49438e-05
ENSMUSP00000105094	^	^	^	90877	Topoisomerase (DNA) I	TOP1	0	0	85153	59175.7	43113.5	81108.2	43835.5	8073.28	0	0	0	0	0	0	43113.5	81108.2	43835.5	8073.28			85153	59175.7							0.474416	0.892505	0.48236	0.0888374			0.937014	0.651162							1.42517e-05
ENSMUSP00000066826 (+7)	ENSMUSP00000066826&ENSMUSP00000088913&ENSMUSP00000088914&ENSMUSP00000091943&ENSMUSP00000112830&ENSMUSP00000113368&ENSMUSP00000119899&ENSMUSP00000123147	^	^	21135	Tumor protein D52	TPD52	0	10407.8	0	0	0	48643.4	0	98480.4	0	0	0	0	0	0		48643.4		98480.4		10407.8										2.30156		4.65959		0.492443
ENSMUSP00000112606 (+1)	ENSMUSP00000112606&ENSMUSP00000117616	^	^	266926	Translocated promoter region	TPR	0	26856	0	44020	90084.7	51264.8	32338	3541.34	0	0	0	0	0	0	90084.7	51264.8	32338	3541.34		26856		44020							0.33749	0.192056	0.12115	0.0132671		0.100612		0.164915							1.01383e-05
ENSMUSP00000030660	^	^	^	20303	Trafficking protein particle complex 3	TRAPPC3	131218	0	66522.8	75760.9	256443	156062	165971	77792	0	0	0	0	0	0	256443	156062	165971	77792	131218		66522.8	75760.9							12.6308	7.68664	8.1747	3.83155	6.463		3.2765	3.73151							0.000379434
ENSMUSP00000049902 (+5)	ENSMUSP00000049902&ENSMUSP00000069922&ENSMUSP00000103319&ENSMUSP00000103320&ENSMUSP00000103321&ENSMUSP00000103323	^	^	84320	Tripartite motif-containing 2	TRIM2	0	194544	0	0	0	69193.1	60991.5	129414	0	0	0	0	0	0		69193.1	60991.5	129414		194544										0.820601	0.723334	1.53479		2.30721
ENSMUSP00000005705	^	^	^	88848	Tripartite motif-containing 28	TRIM28	87958	29739.5	0	0	30408.4	133782	26153	121184	0	0	0	0	0	0	30408.4	133782	26153	121184	87958	29739.5									0.342252	1.50574	0.294356	1.36394	0.989983	0.334723									1.02814e-05
ENSMUSP00000027421 (+2)	ENSMUSP00000027421&ENSMUSP00000139563&ENSMUSP00000140224	^	^	224129	Thyroid hormone receptor interactor 12	TRIP12	22190.8	9126.42	14115.9	15111	0	0	0	0	0	0	0	0	34177.7	0					22190.8	9126.42	14115.9	15111					34177.7						0.0990092	0.0407195	0.0629813	0.067421					0.152491
ENSMUSP00000031810	^	^	^	41443	Testis specific gene A14	TSGA14	119362	10430.2	0	0	73874.3	0	49683.8	257162	0	0	0	0	0	0	73874.3		49683.8	257162	119362	10430.2									1.78255		1.19885	6.2052	2.88014	0.251676									5.35487e-05
ENSMUSP00000055743	^	^	^	33467	Thiosulfate sulfurtransferase, mitochondrial	TST	0	0	168791	40655.8	83365.4	97926.7	10758.8	94854	0	0	0	0	0	0	83365.4	97926.7	10758.8	94854			168791	40655.8							2.49097	2.92607	0.321474	2.83425			5.04349	1.2148							7.483e-05
ENSMUSP00000097561	^	^	^	3906489	Titin	TTN	0	89288.6	0	0	0	0	0	0	0	0	0	0	16357	2145.28						89288.6							16357	2145.28						0.0228565							0.00418713	0.000549159
ENSMUSP00000041839 (+2)	ENSMUSP00000041839&ENSMUSP00000124401&ENSMUSP00000124516	^	^	46416	Thioredoxin domain containing 5	TXNDC5	112096	19435.6	29535.5	10721.3	27732.8	43900.5	20741.8	33324.3	0	0	0	0	0	0	27732.8	43900.5	20741.8	33324.3	112096	19435.6	29535.5	10721.3							0.597483	0.945806	0.446867	0.717949	2.41504	0.418727	0.636321	0.230983							1.79487e-05
ENSMUSP00000020484	^	^	^	54563	Thioredoxin reductase 1	TXNRD1	54032.6	81810.3	7961.44	0	40364.6	11355.3	9927.83	8326.56	0	0	0	618322	213226	0	40364.6	11355.3	9927.83	8326.56	54032.6	81810.3	7961.44					618322	213226		0.73978	0.208113	0.181952	0.152605	0.990279	1.49937	0.145913					11.3323	3.90789		2.22233e-05
ENSMUSP00000096932	^	^	^	17139	Ubiquitin-conjugating enzyme E2N	UBE2N	0	0	0	92703.7	118515	0	4036.9	96492	0	0	0	387735	0	0	118515		4036.9	96492				92703.7				387735			6.91493		0.235539	5.62997				5.40894				22.623			0.000207728
ENSMUSP00000113346	^	^	^	118199	Ubiquitination factor E4A, UFD2 homolog	UBE4A	0	0	0	0	109192	0	0	0	0	0	0	3341.93	0	0	109192											3341.93			0.923798											0.0282738			2.77513e-05
ENSMUSP00000031103	^	^	^	54833	UDP-glucose dehydrogenase	UGDH	249683	302893	44284.1	96140.6	449081	234403	175609	217553	0	0	0	0	0	0	449081	234403	175609	217553	249683	302893	44284.1	96140.6							8.18998	4.27485	3.20261	3.96756	4.55351	5.52391	0.807617	1.75334							0.000246031
ENSMUSP00000037930	^	^	^	176435	UDP-glucose glycoprotein glucosyltransferase 1	UGGT1	269280	36859.7	109484	59094.3	612230	278948	222311	84619.6	0	0	0	0	0	0	612230	278948	222311	84619.6	269280	36859.7	109484	59094.3							3.47	1.58103	1.26002	0.479608	1.52623	0.208914	0.620535	0.334935							0.00010424
ENSMUSP00000075089	^	^	^	123968	UPF1 regulator of nonsense transcripts homolog	UPF1	145739	97578.9	75779.5	77208.5	0	0	15876.2	11315.1	0	0	0	0	0	0			15876.2	11315.1	145739	97578.9	75779.5	77208.5									0.128067	0.091274	1.17562	0.787129	0.611283	0.62281
ENSMUSP00000021993	^	^	^	13562	Ubiquinol-cytochrome c reductase binding protein	UQCRB	139914	159355	141796	82930.7	349669	341525	230502	259219	0	0	0	0	0	0	349669	341525	230502	259219	139914	159355	141796	82930.7							25.783	25.1825	16.9962	19.1136	10.3166	11.7501	10.4554	6.11493							0.000774534
ENSMUSP00000045284	^	^	^	29369	Ubiquinol-cytochrome c reductase, Rieske iron-sulfur polypeptide 1	UQCRFS1	344505	309429	163743	2553.77	286458	274745	171797	187021	0	0	0	0	108011	0	286458	274745	171797	187021	344505	309429	163743	2553.77					108011		9.75375	9.35492	5.84959	6.36796	11.7302	10.5359	5.57536	0.0869546					3.67772		0.000293007
ENSMUSP00000053145 (+1)	ENSMUSP00000053145&ENSMUSP00000104649	^	^	9769	Ubiquinol-cytochrome c reductase, complex III subunit VII	UQCRQ	30936.1	550056	135465	100766	400285	203082	0	180363	0	0	0	0	0	0	400285	203082		180363	30936.1	550056	135465	100766							40.975	20.7884		18.4627	3.16676	56.3063	13.8668	10.3148							0.00123091
ENSMUSP00000031355	^	^	^	106984	USO1 homolog, vesicle docking protein	USO1	91438.8	117949	137479	88519.9	251525	248602	140628	159320	0	0	0	0	0	0	251525	248602	140628	159320	91438.8	117949	137479	88519.9							2.35105	2.32373	1.31447	1.48919	0.854696	1.10249	1.28504	0.827413							7.06266e-05
ENSMUSP00000041299 (+1)	ENSMUSP00000041299&ENSMUSP00000114000	^	^	95834	Ubiquitin specific peptidase 5 (isopeptidase T)	USP5	85689.4	133228	11482	14639.8	58202.7	228485	44574.7	74941.1	0	0	0	0	0	0	58202.7	228485	44574.7	74941.1	85689.4	133228	11482	14639.8							0.607328	2.38417	0.465124	0.781988	0.894144	1.3902	0.119812	0.152762							1.82444e-05
ENSMUSP00000076093	^	^	^	392707	Utrophin	UTRN	255816	113570	165489	78262.8	297101	252397	43005.6	122303	0	0	0	0	0	0	297101	252397	43005.6	122303	255816	113570	165489	78262.8							0.756546	0.642711	0.109511	0.311435	0.651417	0.289198	0.421406	0.199291							2.2727e-05
ENSMUSP00000064699	^	^	ENSMUSP00000024897,^ENSMUSP00000064699	26919	Vesicle-associated membrane protein, associated protein B and C	VAPB	44154.6	0	62652.7	194266	0	237282	21376.4	36822.5	0	0	0	0	0	0		237282	21376.4	36822.5	44154.6		62652.7	194266								8.81466	0.794101	1.3679	1.64028		2.32745	7.21668
ENSMUSP00000084572	^	^	^	140216	Valyl-tRNA synthetase	VARS	91876.3	190095	189461	293247	93925.5	122059	64464.9	32260.7	0	0	0	0	0	0	93925.5	122059	64464.9	32260.7	91876.3	190095	189461	293247							0.669863	0.870505	0.459754	0.230079	0.655248	1.35573	1.35121	2.09139							2.0123e-05
ENSMUSP00000048350	^	^	^	43098	Vesicle amine transport protein 1 homolog (T californica)	VAT1	272059	1.52997e+06	559748	648177	1.11604e+06	876808	574448	403356	0	0	0	0	93176.3	0	1.11604e+06	876808	574448	403356	272059	1.52997e+06	559748	648177					93176.3		25.8954	20.3445	13.3289	9.35905	6.31256	35.4998	12.9878	15.0396					2.16196		0.000777911
ENSMUSP00000022293 (+2)	ENSMUSP00000022293&ENSMUSP00000133525&ENSMUSP00000134023	^	^	31734	Voltage-dependent anion channel 2	VDAC2	2.62849e+06	4.6808e+06	1.3665e+06	572723	2.56298e+06	2.05049e+06	1.01742e+06	1.46641e+06	0	0	0	101757	0	0	2.56298e+06	2.05049e+06	1.01742e+06	1.46641e+06	2.62849e+06	4.6808e+06	1.3665e+06	572723				101757			80.7646	64.6148	32.0609	46.2093	82.8289	147.501	43.0612	18.0476				3.20657			0.00242621
ENSMUSP00000028062 (+1)	ENSMUSP00000028062&ENSMUSP00000141494	^	ENSMUSP00000022638,^ENSMUSP00000022639,^ENSMUSP00000028062,^ENSMUSP00000041347,^ENSMUSP00000091061	53689	Vimentin	VIM	1.04133e+06	509580	135191	491674	294772	834423	315237	585535	0	0	0	0	0	0	294772	834423	315237	585535	1.04133e+06	509580	135191	491674							5.49036	15.5418	5.87154	10.9061	19.3955	9.49134	2.51803	9.15781							0.000164933
ENSMUSP00000034470	^	^	^	39126	Vacuolar protein sorting 26 homolog B	VPS26B	0	54161.2	0	0	27502.5	24110.3	0	0	0	0	0	0	0	0	27502.5	24110.3				54161.2									0.702921	0.616223				1.38428									2.11161e-05
[truncated: 11 more rows]
[truncated: 39 more columns]
